# Supplementary material for: Migratory Tumor Cells Cooperate with Cancer Associated Fibroblasts in Hormone Receptor-Positive and HER2-Negative Breast Cancer
Source: Int J Mol Sci. 2024 May 28;25(11):5876. doi: 10.3390/ijms25115876 (PMC11172245; doi:10.3390/ijms25115876)
Supplement: Supplementary file 1 [file ijms-25-05876-s001.zip]

Archive with 26 entries (25 files):
- ijms-2948981-supplementary(3)/
- __MACOSX/._ijms-2948981-supplementary(3)
- ijms-2948981-supplementary(3)/supplementary_table1.xlsx
- __MACOSX/ijms-2948981-supplementary(3)/._supplementary_table1.xlsx
- ijms-2948981-supplementary(3)/supp_figures_1_10_rev1.pdf
- __MACOSX/ijms-2948981-supplementary(3)/._supp_figures_1_10_rev1.pdf
- ijms-2948981-supplementary(3)/supplementary_table6.xlsx
- __MACOSX/ijms-2948981-supplementary(3)/._supplementary_table6.xlsx
- ijms-2948981-supplementary(3)/supplementary_table7.xlsx
- __MACOSX/ijms-2948981-supplementary(3)/._supplementary_table7.xlsx
- ijms-2948981-supplementary(3)/supplementary_table4.xlsx
- __MACOSX/ijms-2948981-supplementary(3)/._supplementary_table4.xlsx
- ijms-2948981-supplementary(3)/supplementary_table8.xlsx
- __MACOSX/ijms-2948981-supplementary(3)/._supplementary_table8.xlsx
- ijms-2948981-supplementary(3)/supplementary_table9.xlsx
- __MACOSX/ijms-2948981-supplementary(3)/._supplementary_table9.xlsx
- ijms-2948981-supplementary(3)/supplementary_table5.xlsx
- __MACOSX/ijms-2948981-supplementary(3)/._supplementary_table5.xlsx
- ijms-2948981-supplementary(3)/supplementary_table11.xlsx
- __MACOSX/ijms-2948981-supplementary(3)/._supplementary_table11.xlsx
- ijms-2948981-supplementary(3)/supplementary_table2.xlsx
- __MACOSX/ijms-2948981-supplementary(3)/._supplementary_table2.xlsx
- ijms-2948981-supplementary(3)/supplementary_table3.xlsx
- __MACOSX/ijms-2948981-supplementary(3)/._supplementary_table3.xlsx
- ijms-2948981-supplementary(3)/supplementary_table10.xlsx
- __MACOSX/ijms-2948981-supplementary(3)/._supplementary_table10.xlsx
