# Supplementary material for: Migratory Tumor Cells Cooperate with Cancer Associated Fibroblasts in Hormone Receptor-Positive and HER2-Negative Breast Cancer
Source: Int J Mol Sci. 2024 May 28;25(11):5876. doi: 10.3390/ijms25115876 (PMC11172245; doi:10.3390/ijms25115876)
Supplement: Supplementary file 1 [file ijms-25-05876-s001.zip › ijms-2948981-supplementary(3)/supplementary_table1.xlsx]

## Sheet: Table S1
Table S1. Patient information
ID	Age	Tumor	TNM	ER	PR	HER2	HER2	Ki67 %
		size	Stage	(total score)	(total score)	(IHC)	(FISH)
BC_01	42	4.5	IIA	8	8	+	-	32.47
BC_03	47	2.5	IIA	8	8	++	Negative	3.44
BC_04	38	10	IIIC	6	8	0	-	3.94
BC_05	48	6.5	IIIC	8	8	0	-	27.21
BC_06	43	2.3	IIB	8	8	++	Negative	14.57
BC_07	46	2.2	IIB	8	8	+	-	25.24
BC_08	43	3.8	IIIA	8	8	+	-	16.18
BC_09	73	1.9	IIA	8	8	0	-	13.57
BC_10	51	8	IIB	8	8	+	-	30.83
BC_11	39	2.2	IIA	8	3	+	-	19.55
BC_12	47	3.2	IIB	7	6	++	Negative	32.48
BC_14	47	4.3	IIIA	8	8	+	-	5.66
BC_15	58	3.2	IIA	8	6	++	Negative	54.51
BC_17	53	7	IIIC	8	4	0	-	27.12
