# Supplementary material for: Migratory Tumor Cells Cooperate with Cancer Associated Fibroblasts in Hormone Receptor-Positive and HER2-Negative Breast Cancer
Source: Int J Mol Sci. 2024 May 28;25(11):5876. doi: 10.3390/ijms25115876 (PMC11172245; doi:10.3390/ijms25115876)
Supplement: Supplementary file 1 [file ijms-25-05876-s001.zip › ijms-2948981-supplementary(3)/supplementary_table6.xlsx]

## Sheet: Table S6
Table S6. Focal CNV percentage of four type of SC-f tumor type from SIDR-WGS
CNV location	CNA	SC tumor subtype	n	sum	percentage
1p21.2	-1	Migratory	706	10385	0.0679827
1p21.2	1	Migratory	8	10385	0.000770342
1p21.2	-1	Secretory	6913	26465	0.261213
1p21.2	1	Secretory	75	26465	0.00283393
1p21.2	-1	Proliferating	1160	5695	0.203687
1p21.2	1	Proliferating	338	5695	0.0593503
1p21.2	-1	Dysfunctional	568	7035	0.0807392
1p21.2	1	Dysfunctional	40	7035	0.00568586
1p36.13	-1	Migratory	663	10447	0.0634632
1p36.13	1	Migratory	17	10447	0.00162726
1p36.13	-1	Secretory	6602	26623	0.247981
1p36.13	1	Secretory	183	26623	0.00687376
1p36.13	-1	Proliferating	2139	5729	0.373364
1p36.13	1	Proliferating	4	5729	0.000698202
1p36.13	-1	Dysfunctional	238	7077	0.0336301
1p36.13	1	Dysfunctional	52	7077	0.00734775
1q21.3	1	Migratory	5340	7006	0.762204
1q21.3	1	Secretory	15911	17854	0.891173
1q21.3	-1	Secretory	28	17854	0.00156828
1q21.3	1	Proliferating	3568	3842	0.928683
1q21.3	-1	Proliferating	13	3842	0.00338365
1q21.3	1	Dysfunctional	4186	4746	0.882006
1q21.3	-1	Dysfunctional	24	4746	0.00505689
1q44	1	Migratory	4368	5642	0.774194
1q44	1	Secretory	12479	14378	0.867923
1q44	-1	Secretory	7	14378	0.000486855
1q44	1	Proliferating	2648	3094	0.85585
1q44	-1	Proliferating	19	3094	0.00614092
1q44	1	Dysfunctional	2978	3822	0.779173
1q44	-1	Dysfunctional	7	3822	0.0018315
2p25.1	-1	Secretory	3	79	0.0379747
2p25.1	1	Secretory	1	79	0.0126582
2q22.3	-1	Migratory	45	5270	0.0085389
2q22.3	-1	Secretory	216	13430	0.0160834
2q22.3	1	Secretory	170	13430	0.0126582
2q22.3	-1	Proliferating	95	2890	0.032872
2q22.3	1	Proliferating	11	2890	0.00380623
2q22.3	-1	Dysfunctional	27	3570	0.00756303
2q37.3	-1	Migratory	129	7657	0.0168473
2q37.3	1	Migratory	81	7657	0.0105786
2q37.3	-1	Secretory	327	19513	0.0167581
2q37.3	1	Secretory	39	19513	0.00199867
2q37.3	1	Proliferating	149	4199	0.0354846
2q37.3	-1	Proliferating	59	4199	0.014051
2q37.3	1	Dysfunctional	103	5187	0.0198573
2q37.3	-1	Dysfunctional	102	5187	0.0196645
3p12.3	1	Migratory	457	14167	0.0322581
3p12.3	-1	Migratory	38	14167	0.00268229
3p12.3	1	Secretory	3728	36103	0.10326
3p12.3	-1	Secretory	1034	36103	0.0286403
3p12.3	1	Proliferating	2271	7769	0.292316
3p12.3	-1	Proliferating	98	7769	0.0126142
3p12.3	1	Dysfunctional	254	9597	0.0264666
3p12.3	-1	Dysfunctional	118	9597	0.0122955
3p26.1	1	Migratory	20	620	0.0322581
3p26.1	-1	Migratory	4	620	0.00645161
3p26.1	1	Secretory	280	1580	0.177215
3p26.1	-1	Secretory	45	1580	0.028481
3p26.1	1	Proliferating	158	340	0.464706
3p26.1	-1	Proliferating	2	340	0.00588235
3p26.1	1	Dysfunctional	80	420	0.190476
3q26.32	1	Migratory	317	9827	0.0322581
3q26.32	-1	Migratory	49	9827	0.00498626
3q26.32	1	Secretory	4713	25043	0.188196
3q26.32	-1	Secretory	39	25043	0.00155732
3q26.32	1	Proliferating	2536	5389	0.470588
3q26.32	-1	Proliferating	5	5389	0.000927816
3q26.32	1	Dysfunctional	951	6657	0.142857
4q13.3	1	Proliferating	13	272	0.0477941
4q35.2	1	Migratory	191	10819	0.0176541
4q35.2	-1	Migratory	40	10819	0.0036972
4q35.2	-1	Secretory	2537	27571	0.092017
4q35.2	1	Secretory	2126	27571	0.07711
4q35.2	1	Proliferating	1181	5933	0.199056
4q35.2	-1	Proliferating	509	5933	0.0857913
4q35.2	-1	Dysfunctional	935	7329	0.127575
4q35.2	1	Dysfunctional	349	7329	0.047619
5q11.2	-1	Migratory	394	8556	0.0460496
5q11.2	1	Migratory	302	8556	0.0352969
5q11.2	-1	Secretory	2974	21804	0.136397
5q11.2	1	Secretory	2305	21804	0.105715
5q11.2	1	Proliferating	1358	4692	0.289429
5q11.2	-1	Proliferating	490	4692	0.104433
5q11.2	-1	Dysfunctional	51	5796	0.00879917
6p23	-1	Migratory	9	93	0.0967742
6p23	1	Migratory	3	93	0.0322581
6p23	-1	Secretory	36	237	0.151899
6p23	1	Secretory	30	237	0.126582
6p23	-1	Proliferating	15	51	0.294118
6p23	1	Proliferating	15	51	0.294118
6p23	-1	Dysfunctional	3	63	0.047619
6p23	1	Dysfunctional	3	63	0.047619
6p25.2	-1	Migratory	279	2356	0.118421
6p25.2	1	Migratory	76	2356	0.0322581
6p25.2	-1	Secretory	1360	6004	0.226516
6p25.2	1	Secretory	709	6004	0.118088
6p25.2	-1	Proliferating	419	1292	0.324303
6p25.2	1	Proliferating	380	1292	0.294118
6p25.2	-1	Dysfunctional	213	1596	0.133459
6p25.2	1	Dysfunctional	76	1596	0.047619
6q14.3	-1	Migratory	2516	14601	0.172317
6q14.3	1	Migratory	193	14601	0.0132183
6q14.3	-1	Secretory	13797	37209	0.370797
6q14.3	1	Secretory	1399	37209	0.0375984
6q14.3	-1	Proliferating	5215	8007	0.651305
6q14.3	1	Proliferating	886	8007	0.110653
6q14.3	-1	Dysfunctional	3307	9891	0.334344
6q21	-1	Migratory	278	1085	0.256221
6q21	-1	Secretory	1120	2765	0.405063
6q21	-1	Proliferating	455	595	0.764706
6q21	-1	Dysfunctional	245	735	0.333333
6q27	-1	Migratory	1018	5456	0.186584
6q27	1	Migratory	44	5456	0.00806452
6q27	-1	Secretory	4236	13904	0.304661
6q27	1	Secretory	583	13904	0.0419304
6q27	-1	Proliferating	2049	2992	0.684826
6q27	1	Proliferating	76	2992	0.0254011
6q27	-1	Dysfunctional	516	3696	0.13961
6q27	1	Dysfunctional	237	3696	0.0641234
7p11.2	1	Migratory	75	217	0.345622
7p11.2	-1	Migratory	7	217	0.0322581
7p11.2	1	Secretory	77	553	0.139241
7p11.2	-1	Secretory	10	553	0.0180832
7p11.2	-1	Proliferating	9	119	0.0756303
7p11.2	1	Proliferating	7	119	0.0588235
7p11.2	1	Dysfunctional	28	147	0.190476
7p11.2	-1	Dysfunctional	15	147	0.102041
7p22.3	1	Migratory	552	1736	0.317972
7p22.3	-1	Migratory	37	1736	0.0213134
7p22.3	1	Secretory	320	4424	0.0723327
7p22.3	-1	Secretory	248	4424	0.0560579
7p22.3	-1	Proliferating	22	952	0.0231092
7p22.3	1	Proliferating	4	952	0.00420168
7p22.3	1	Dysfunctional	186	1176	0.158163
7p22.3	-1	Dysfunctional	17	1176	0.0144558
7q36.1	1	Migratory	637	1953	0.326165
7q36.1	-1	Migratory	42	1953	0.0215054
7q36.1	1	Secretory	600	4977	0.120555
7q36.1	-1	Secretory	529	4977	0.106289
7q36.1	-1	Proliferating	146	1071	0.136321
7q36.1	-1	Dysfunctional	271	1323	0.204837
7q36.1	1	Dysfunctional	126	1323	0.0952381
8p11.21	1	Migratory	408	4092	0.0997067
8p11.21	1	Migratory	3	31	0.0967742
8p11.21	-1	Migratory	152	4092	0.0371457
8p11.21	-1	Migratory	1	31	0.0322581
8p11.21	1	Secretory	15	79	0.189873
8p11.21	1	Secretory	1873	10428	0.179613
8p11.21	-1	Secretory	343	10428	0.0328922
8p11.21	1	Proliferating	510	2244	0.227273
8p11.21	1	Proliferating	3	17	0.176471
8p11.21	-1	Proliferating	2	17	0.117647
8p11.21	-1	Proliferating	133	2244	0.0592692
8p11.21	1	Dysfunctional	466	2772	0.16811
8p11.21	1	Dysfunctional	3	21	0.142857
8p11.21	-1	Dysfunctional	98	2772	0.0353535
8p21.2	-1	Migratory	542	3162	0.17141
8p21.2	1	Migratory	28	3162	0.00885515
8p21.2	-1	Secretory	2815	8058	0.349342
8p21.2	1	Secretory	155	8058	0.0192355
8p21.2	-1	Proliferating	706	1734	0.407151
8p21.2	1	Proliferating	28	1734	0.0161476
8p21.2	-1	Dysfunctional	665	2142	0.310458
8p21.2	1	Dysfunctional	66	2142	0.0308123
8p23.2	-1	Migratory	743	3813	0.19486
8p23.2	-1	Secretory	4152	9717	0.427292
8p23.2	-1	Proliferating	1214	2091	0.580583
8p23.2	-1	Dysfunctional	861	2583	0.333333
8q21.13	1	Migratory	1710	11687	0.146316
8q21.13	-1	Migratory	5	11687	0.000427826
8q21.13	1	Secretory	9000	29783	0.302186
8q21.13	-1	Secretory	5	29783	0.000167881
8q21.13	1	Proliferating	3065	6409	0.478234
8q21.13	-1	Proliferating	56	6409	0.00873771
8q21.13	1	Dysfunctional	1557	7917	0.196665
8q21.13	-1	Dysfunctional	13	7917	0.00164204
8q24.21	1	Migratory	2304	15190	0.151679
8q24.21	-1	Migratory	273	15190	0.0179724
8q24.21	1	Secretory	10113	38710	0.26125
8q24.21	-1	Secretory	1451	38710	0.0374839
8q24.21	1	Proliferating	3909	8330	0.469268
8q24.21	-1	Proliferating	325	8330	0.0390156
8q24.21	1	Dysfunctional	1918	10290	0.186395
8q24.21	-1	Dysfunctional	253	10290	0.024587
8q24.3	1	Migratory	24	186	0.129032
8q24.3	-1	Migratory	6	186	0.0322581
8q24.3	1	Secretory	120	474	0.253165
8q24.3	-1	Secretory	50	474	0.105485
8q24.3	1	Proliferating	48	102	0.470588
8q24.3	-1	Proliferating	6	102	0.0588235
8q24.3	1	Dysfunctional	24	126	0.190476
8q24.3	-1	Dysfunctional	12	126	0.0952381
9p13.1	-1	Migratory	50	372	0.134409
9p13.1	-1	Secretory	95	948	0.100211
9p13.1	-1	Proliferating	26	204	0.127451
9p13.1	-1	Dysfunctional	32	252	0.126984
9p21.3	1	Migratory	62	1922	0.0322581
9p21.3	-1	Secretory	659	4898	0.134545
9p21.3	1	Secretory	46	4898	0.00939159
9p21.3	-1	Proliferating	293	1054	0.277989
9p21.3	1	Proliferating	41	1054	0.0388994
9p21.3	-1	Dysfunctional	248	1302	0.190476
9p24.1	1	Migratory	7	217	0.0322581
9p24.1	-1	Secretory	82	553	0.148282
9p24.1	-1	Proliferating	35	119	0.294118
9p24.1	-1	Dysfunctional	28	147	0.190476
10p13	-1	Migratory	1	31	0.0322581
10p13	-1	Secretory	8	79	0.101266
10p13	-1	Proliferating	5	17	0.294118
10q22.3	-1	Migratory	73	2263	0.0322581
10q22.3	1	Migratory	61	2263	0.0269554
10q22.3	-1	Secretory	330	5767	0.0572221
10q22.3	1	Secretory	109	5767	0.0189006
10q22.3	-1	Proliferating	365	1241	0.294118
10q22.3	1	Dysfunctional	60	1533	0.0391389
10q23.31	-1	Migratory	41	1271	0.0322581
10q23.31	-1	Secretory	178	3239	0.0549552
10q23.31	1	Secretory	41	3239	0.0126582
10q23.31	-1	Proliferating	205	697	0.294118
10q26.3	-1	Migratory	751	9362	0.0802179
10q26.3	-1	Secretory	1701	23858	0.0712968
10q26.3	1	Secretory	98	23858	0.00410764
10q26.3	-1	Proliferating	1579	5134	0.307557
10q26.3	-1	Dysfunctional	241	6342	0.0380006
11p13	-1	Migratory	32	496	0.0645161
11p13	1	Secretory	48	1264	0.0379747
11p13	-1	Secretory	25	1264	0.0197785
11p13	-1	Proliferating	10	272	0.0367647
11p13	-1	Dysfunctional	33	336	0.0982143
11p15.5	-1	Migratory	34	2263	0.0150243
11p15.5	1	Secretory	287	5767	0.0497659
11p15.5	-1	Secretory	143	5767	0.0247963
11p15.5	-1	Proliferating	89	1241	0.0717164
11p15.5	1	Proliferating	10	1241	0.00805802
11p15.5	-1	Dysfunctional	146	1533	0.0952381
11p15.5	1	Dysfunctional	29	1533	0.0189172
11q13.1	1	Migratory	36	527	0.0683112
11q13.1	1	Secretory	159	1343	0.118392
11q13.1	-1	Secretory	15	1343	0.011169
11q13.1	1	Proliferating	92	289	0.318339
11q13.1	1	Dysfunctional	32	357	0.0896359
11q13.1	-1	Dysfunctional	17	357	0.047619
11q14.1	-1	Migratory	196	5394	0.0363367
11q14.1	1	Migratory	142	5394	0.0263255
11q14.1	-1	Secretory	1781	13746	0.129565
11q14.1	1	Secretory	452	13746	0.0328823
11q14.1	-1	Proliferating	514	2958	0.173766
11q14.1	1	Proliferating	212	2958	0.07167
11q14.1	-1	Dysfunctional	346	3654	0.0946907
11q14.1	1	Dysfunctional	204	3654	0.0558292
11q25	-1	Migratory	974	10075	0.0966749
11q25	1	Migratory	13	10075	0.00129032
11q25	-1	Secretory	12111	25675	0.471704
11q25	1	Secretory	206	25675	0.00802337
11q25	-1	Proliferating	3828	5525	0.692851
11q25	-1	Dysfunctional	2254	6825	0.330256
12p13.2	1	Migratory	46	713	0.0645161
12p13.2	-1	Secretory	158	1817	0.0869565
12p13.2	1	Secretory	135	1817	0.0742983
12p13.2	-1	Proliferating	69	391	0.176471
12p13.2	1	Proliferating	46	391	0.117647
12p13.2	-1	Dysfunctional	83	483	0.171843
12p13.33	1	Migratory	60	620	0.0967742
12p13.33	1	Secretory	172	1580	0.108861
12p13.33	-1	Secretory	167	1580	0.105696
12p13.33	1	Proliferating	80	340	0.235294
12p13.33	-1	Proliferating	60	340	0.176471
12p13.33	-1	Dysfunctional	80	420	0.190476
12q15	1	Migratory	78	2418	0.0322581
12q15	-1	Migratory	22	2418	0.00909843
12q15	1	Secretory	624	6162	0.101266
12q15	-1	Secretory	68	6162	0.0110354
12q15	1	Proliferating	348	1326	0.262443
12q15	-1	Proliferating	15	1326	0.0113122
12q15	-1	Dysfunctional	53	1638	0.0323565
12q23.1	1	Migratory	1	31	0.0322581
12q23.1	1	Secretory	8	79	0.101266
12q23.1	-1	Secretory	2	79	0.0253165
12q23.1	1	Proliferating	5	17	0.294118
12q24.33	1	Migratory	185	5735	0.0322581
12q24.33	-1	Migratory	116	5735	0.0202267
12q24.33	1	Secretory	1297	14615	0.0887444
12q24.33	-1	Secretory	89	14615	0.00608963
12q24.33	1	Proliferating	794	3145	0.252464
12q24.33	-1	Proliferating	149	3145	0.0473768
12q24.33	-1	Dysfunctional	72	3885	0.0185328
13q12.11	-1	Migratory	137	2945	0.0465195
13q12.11	-1	Secretory	2011	7505	0.267955
13q12.11	1	Secretory	118	7505	0.0157229
13q12.11	-1	Proliferating	492	1615	0.304644
13q12.11	1	Proliferating	90	1615	0.0557276
13q12.11	-1	Dysfunctional	674	1995	0.337845
13q12.3	-1	Migratory	12	279	0.0430108
13q12.3	-1	Secretory	217	711	0.305204
13q12.3	1	Secretory	9	711	0.0126582
13q12.3	-1	Proliferating	43	153	0.281046
13q12.3	1	Proliferating	14	153	0.0915033
13q12.3	-1	Dysfunctional	63	189	0.333333
13q14.2	-1	Migratory	460	8587	0.0535693
13q14.2	-1	Secretory	7846	21883	0.358543
13q14.2	1	Secretory	68	21883	0.00310743
13q14.2	-1	Proliferating	1476	4709	0.313442
13q14.2	1	Proliferating	288	4709	0.0611595
13q14.2	-1	Dysfunctional	1857	5817	0.319237
13q14.2	1	Dysfunctional	16	5817	0.00275056
14q21.1	1	Migratory	27	496	0.0544355
14q21.1	-1	Migratory	16	496	0.0322581
14q21.1	-1	Secretory	117	1264	0.0925633
14q21.1	1	Secretory	32	1264	0.0253165
14q21.1	-1	Proliferating	80	272	0.294118
14q21.1	1	Dysfunctional	16	336	0.047619
14q24.3	-1	Migratory	499	8866	0.0562824
14q24.3	-1	Secretory	3502	22594	0.154997
14q24.3	1	Secretory	57	22594	0.00252279
14q24.3	-1	Proliferating	1486	4862	0.305636
14q24.3	-1	Dysfunctional	558	6006	0.0929071
14q24.3	1	Dysfunctional	33	6006	0.00549451
15q21.1	-1	Migratory	165	8463	0.0194966
15q21.1	1	Migratory	75	8463	0.00886211
15q21.1	-1	Secretory	1797	21567	0.0833217
15q21.1	1	Secretory	1753	21567	0.0812816
15q21.1	1	Proliferating	936	4641	0.201681
15q21.1	-1	Proliferating	390	4641	0.0840336
15q21.1	1	Dysfunctional	605	5733	0.105529
15q21.1	-1	Dysfunctional	28	5733	0.004884
15q26.3	1	Migratory	137	4588	0.0298605
15q26.3	-1	Migratory	15	4588	0.0032694
15q26.3	1	Secretory	2368	11692	0.202532
15q26.3	-1	Secretory	165	11692	0.0141122
15q26.3	1	Proliferating	770	2516	0.306041
15q26.3	-1	Proliferating	41	2516	0.0162957
15q26.3	1	Dysfunctional	532	3108	0.171171
15q26.3	-1	Dysfunctional	50	3108	0.0160875
16p11.2	-1	Migratory	373	899	0.414905
16p11.2	1	Migratory	164	899	0.182425
16p11.2	-1	Secretory	775	2291	0.33828
16p11.2	1	Secretory	357	2291	0.155827
16p11.2	-1	Proliferating	161	493	0.326572
16p11.2	1	Proliferating	86	493	0.174442
16p11.2	-1	Dysfunctional	340	609	0.558292
16p11.2	1	Dysfunctional	63	609	0.103448
16q12.1	-1	Migratory	79	124	0.637097
16q12.1	1	Migratory	6	124	0.0483871
16q12.1	-1	Secretory	148	316	0.468354
16q12.1	1	Secretory	21	316	0.0664557
16q12.1	-1	Proliferating	32	68	0.470588
16q12.1	-1	Dysfunctional	64	84	0.761905
16q23.1	-1	Migratory	184	248	0.741935
16q23.1	-1	Secretory	384	632	0.607595
16q23.1	-1	Proliferating	72	136	0.529412
16q23.1	-1	Dysfunctional	136	168	0.809524
16q24.2	-1	Migratory	1610	2170	0.741935
16q24.2	-1	Secretory	3523	5530	0.637071
16q24.2	1	Secretory	27	5530	0.00488246
16q24.2	-1	Proliferating	672	1190	0.564706
16q24.2	-1	Dysfunctional	1176	1470	0.8
17p11.2	-1	Migratory	15	93	0.16129
17p11.2	1	Migratory	3	93	0.0322581
17p11.2	-1	Secretory	72	237	0.303797
17p11.2	1	Secretory	6	237	0.0253165
17p11.2	-1	Proliferating	24	51	0.470588
17p11.2	-1	Dysfunctional	15	63	0.238095
17p12	-1	Migratory	16	124	0.129032
17p12	1	Migratory	4	124	0.0322581
17p12	-1	Secretory	108	316	0.341772
17p12	1	Secretory	8	316	0.0253165
17p12	-1	Proliferating	32	68	0.470588
17p12	-1	Dysfunctional	24	84	0.285714
17p13.3	-1	Migratory	124	434	0.285714
17p13.3	-1	Secretory	418	1106	0.377939
17p13.3	1	Secretory	17	1106	0.0153707
17p13.3	-1	Proliferating	126	238	0.529412
17p13.3	-1	Dysfunctional	73	294	0.248299
17q12	1	Migratory	370	2511	0.147352
17q12	1	Migratory	172	1333	0.129032
17q12	-1	Migratory	43	1333	0.0322581
17q12	-1	Migratory	80	2511	0.0318598
17q12	1	Secretory	1432	6399	0.223785
17q12	1	Secretory	560	3397	0.164851
17q12	-1	Secretory	476	3397	0.140124
17q12	-1	Secretory	347	6399	0.0542272
17q12	1	Proliferating	465	1377	0.337691
17q12	1	Proliferating	207	731	0.283174
17q12	-1	Proliferating	91	731	0.124487
17q12	-1	Proliferating	59	1377	0.0428468
17q12	1	Dysfunctional	43	903	0.047619
17q12	1	Dysfunctional	81	1701	0.047619
17q12	-1	Dysfunctional	6	903	0.00664452
17q21.31	1	Migratory	330	2263	0.145824
17q21.31	-1	Migratory	115	2263	0.0508175
17q21.31	1	Secretory	1134	5767	0.196636
17q21.31	-1	Secretory	701	5767	0.121554
17q21.31	1	Proliferating	418	1241	0.336825
17q21.31	-1	Proliferating	132	1241	0.106366
17q21.31	1	Dysfunctional	143	1533	0.0932811
17q21.31	-1	Dysfunctional	50	1533	0.0326158
17q23.1	1	Migratory	1988	10602	0.187512
17q23.1	-1	Migratory	24	10602	0.00226372
17q23.1	1	Secretory	9257	27018	0.342623
17q23.1	-1	Secretory	180	27018	0.00666223
17q23.1	1	Proliferating	3196	5814	0.549708
17q23.1	-1	Proliferating	17	5814	0.00292398
17q23.1	1	Dysfunctional	1359	7182	0.189223
17q23.1	-1	Dysfunctional	69	7182	0.00960735
18q23	-1	Migratory	248	3255	0.0761905
18q23	-1	Secretory	2403	8295	0.289693
18q23	1	Secretory	105	8295	0.0126582
18q23	-1	Proliferating	780	1785	0.436975
18q23	-1	Dysfunctional	180	2205	0.0816327
18q23	1	Dysfunctional	34	2205	0.0154195
19p13.3	1	Migratory	204	2108	0.0967742
19p13.3	-1	Migratory	52	2108	0.0246679
19p13.3	1	Secretory	608	5372	0.113179
19p13.3	-1	Secretory	214	5372	0.0398362
19p13.3	1	Proliferating	196	1156	0.16955
19p13.3	-1	Proliferating	145	1156	0.125433
19p13.3	1	Dysfunctional	381	1428	0.266807
19p13.3	-1	Dysfunctional	54	1428	0.0378151
19q12	-1	Migratory	181	713	0.253857
19q12	1	Migratory	49	713	0.0687237
19q12	1	Secretory	302	1817	0.166208
19q12	-1	Secretory	263	1817	0.144744
19q12	-1	Proliferating	87	391	0.222506
19q12	1	Proliferating	83	391	0.212276
19q12	-1	Dysfunctional	115	483	0.238095
19q12	1	Dysfunctional	39	483	0.0807453
19q13.32	1	Migratory	39	93	0.419355
19q13.32	1	Secretory	108	237	0.455696
19q13.32	-1	Secretory	11	237	0.0464135
19q13.32	1	Proliferating	30	51	0.588235
19q13.32	-1	Proliferating	3	51	0.0588235
19q13.32	1	Dysfunctional	21	63	0.333333
19q13.32	-1	Dysfunctional	5	63	0.0793651
19q13.42	1	Migratory	134	1240	0.108065
19q13.42	1	Secretory	656	3160	0.207595
19q13.42	-1	Secretory	52	3160	0.0164557
19q13.42	1	Proliferating	143	680	0.210294
19q13.42	-1	Proliferating	45	680	0.0661765
19q13.42	1	Dysfunctional	112	840	0.133333
19q13.42	-1	Dysfunctional	7	840	0.00833333
20p13	1	Migratory	11	341	0.0322581
20p13	1	Secretory	121	869	0.139241
20p13	-1	Secretory	38	869	0.0437284
20p13	1	Proliferating	60	187	0.320856
20p13	-1	Proliferating	11	187	0.0588235
20p13	-1	Dysfunctional	11	231	0.047619
20q13.2	-1	Migratory	393	4929	0.0797322
20q13.2	1	Migratory	211	4929	0.0428079
20q13.2	1	Secretory	2773	12561	0.220763
20q13.2	-1	Secretory	631	12561	0.0502349
20q13.2	1	Proliferating	887	2703	0.328154
20q13.2	-1	Proliferating	127	2703	0.0469848
20q13.2	1	Dysfunctional	366	3339	0.109614
20q13.2	-1	Dysfunctional	156	3339	0.0467206
21q11.2	1	Migratory	112	3131	0.0357713
21q11.2	-1	Migratory	23	3131	0.0073459
21q11.2	1	Secretory	1033	7979	0.129465
21q11.2	-1	Secretory	567	7979	0.0710615
21q11.2	1	Proliferating	543	1717	0.316249
21q11.2	-1	Proliferating	157	1717	0.0914386
21q11.2	-1	Dysfunctional	232	2121	0.109382
21q11.2	1	Dysfunctional	101	2121	0.047619
22q11.1	-1	Migratory	27	310	0.0870968
22q11.1	-1	Secretory	132	790	0.167089
22q11.1	1	Secretory	10	790	0.0126582
22q11.1	-1	Proliferating	40	170	0.235294
22q11.1	-1	Dysfunctional	20	210	0.0952381
