# Supplementary material for: Migratory Tumor Cells Cooperate with Cancer Associated Fibroblasts in Hormone Receptor-Positive and HER2-Negative Breast Cancer
Source: Int J Mol Sci. 2024 May 28;25(11):5876. doi: 10.3390/ijms25115876 (PMC11172245; doi:10.3390/ijms25115876)
Supplement: Supplementary file 1 [file ijms-25-05876-s001.zip › ijms-2948981-supplementary(3)/supplementary_table7.xlsx]

## Sheet: Table S7
Table S7. DEGs between three CAF subtypes from 10X scRNA-seq
iCAFs	p_val	avg_log2FC	pct.1	pct.2	p_val_adj	gene
iCAF.IL6	2.29228e-114	1.88644	0.764	0.103	6.35762e-110	CLMP
iCAF.IL6	1.3667e-105	1.87878	0.794	0.163	3.79054e-101	PDLIM4
iCAF.IL6	1.33556e-99	1.58399	0.696	0.085	3.70418e-95	FOSL1
iCAF.IL6	1.23614e-94	1.63199	0.737	0.128	3.42844e-90	TWIST2
iCAF.IL6	3.79308e-94	1.60388	0.71	0.105	1.05201e-89	HMGA1
iCAF.IL6	5.39204e-92	1.61432	0.89	0.392	1.49548e-87	GSTO1
iCAF.IL6	1.13526e-91	1.62057	0.925	0.491	3.14866e-87	PGAM1
iCAF.IL6	8.45813e-81	1.47434	0.782	0.203	2.34586e-76	TBX3
iCAF.IL6	5.14725e-80	1.54493	0.851	0.335	1.42759e-75	S100A16
iCAF.IL6	1.18039e-78	1.36268	0.872	0.319	3.27382e-74	SPHK1
iCAF.IL6	4.07504e-76	1.48451	0.779	0.249	1.13021e-71	TOP1
iCAF.IL6	4.83944e-76	1.60795	0.69	0.149	1.34222e-71	PDPN
iCAF.IL6	3.81073e-75	1.94382	0.806	0.302	1.05691e-70	PLAUR
iCAF.IL6	6.23378e-75	1.24711	0.928	0.383	1.72894e-70	MEG3
iCAF.IL6	1.0151e-71	1.3362	0.693	0.153	2.81537e-67	GJA1
iCAF.IL6	1.21027e-71	2.06416	0.761	0.222	3.35669e-67	SERPINE1
iCAF.IL6	1.42973e-71	1.26655	0.997	0.988	3.96536e-67	FTH1
iCAF.IL6	6.85244e-71	1.42173	0.928	0.575	1.90052e-66	ENO1
iCAF.IL6	8.9208e-69	1.81729	0.442	0.026	2.47418e-64	CLDN14
iCAF.IL6	1.49076e-67	2.12785	0.696	0.18	4.13463e-63	ANGPTL4
iCAF.IL6	4.38615e-67	1.72297	0.785	0.246	1.2165e-62	HILPDA
iCAF.IL6	6.77811e-67	2.13527	0.857	0.455	1.87991e-62	CTSL
iCAF.IL6	1.14093e-66	1.59735	0.982	0.837	3.16438e-62	SAT1
iCAF.IL6	1.7586e-66	1.83614	0.869	0.44	4.87748e-62	CLEC2B
iCAF.IL6	3.62252e-66	1.01655	0.493	0.05	1.0047e-61	KCNK1
iCAF.IL6	4.79451e-66	1.38535	0.782	0.274	1.32976e-61	SNX9
iCAF.IL6	7.12498e-66	1.19451	0.973	0.614	1.97611e-61	CD44
iCAF.IL6	5.64159e-63	1.5453	0.922	0.496	1.56469e-58	SOD2
iCAF.IL6	7.54948e-63	1.39596	0.842	0.41	2.09385e-58	TNFRSF12A
iCAF.IL6	1.61431e-62	2.26533	0.809	0.439	4.47728e-58	INHBA
iCAF.IL6	8.83633e-62	1.19372	0.746	0.245	2.45076e-57	MPZL1
iCAF.IL6	1.55455e-61	1.80881	0.642	0.168	4.31155e-57	UPP1
iCAF.IL6	2.46287e-61	1.27143	0.776	0.268	6.83077e-57	UGDH
iCAF.IL6	3.12049e-58	1.29645	0.71	0.209	8.65469e-54	ARL4C
iCAF.IL6	1.47116e-57	1.25196	0.609	0.135	4.08026e-53	SLC2A1
iCAF.IL6	4.99139e-57	1.40928	0.878	0.412	1.38436e-52	WTAP
iCAF.IL6	1.45312e-56	1.5043	0.696	0.204	4.03023e-52	ICAM1
iCAF.IL6	1.55142e-56	1.07197	0.591	0.127	4.30285e-52	SLC16A1
iCAF.IL6	2.54764e-55	1.51143	0.704	0.235	7.06588e-51	BNIP3
iCAF.IL6	3.59313e-55	1.15046	0.976	0.755	9.96554e-51	LDHA
iCAF.IL6	3.62591e-54	1.27623	0.66	0.19	1.00564e-49	SLC16A3
iCAF.IL6	7.81916e-54	1.26659	0.639	0.183	2.16864e-49	CREB3L1
iCAF.IL6	9.79503e-54	3.0725	0.388	0.035	2.71665e-49	MMP10
iCAF.IL6	9.83675e-54	1.30668	0.916	0.594	2.72822e-49	PKM
iCAF.IL6	1.17187e-53	1.1661	0.558	0.116	3.25017e-49	CD68
iCAF.IL6	1.28094e-53	0.518103	0.833	0.376	3.55268e-49	MMP2
iCAF.IL6	4.16946e-53	0.851513	0.415	0.042	1.1564e-48	MME
iCAF.IL6	5.23569e-53	3.43731	0.409	0.047	1.45212e-48	MMP1
iCAF.IL6	7.13022e-53	1.23531	0.857	0.415	1.97757e-48	BNIP3L
iCAF.IL6	7.32314e-53	0.809097	0.576	0.128	2.03107e-48	HK2
iCAF.IL6	1.85166e-52	1.04796	0.952	0.712	5.13557e-48	TPI1
iCAF.IL6	3.09271e-52	1.41272	0.857	0.407	8.57763e-48	PLIN2
iCAF.IL6	7.79027e-52	0.989141	0.767	0.286	2.16063e-47	PLOD2
iCAF.IL6	3.51529e-51	0.666956	0.301	0.009	9.74967e-47	ARHGAP22
iCAF.IL6	8.59865e-51	1.25398	0.696	0.24	2.38484e-46	BASP1
iCAF.IL6	1.84933e-50	1.32742	0.609	0.167	5.12912e-46	INSIG1
iCAF.IL6	1.0981e-49	0.910531	0.51	0.097	3.04557e-45	SLC38A5
iCAF.IL6	1.2637e-49	3.72681	0.43	0.065	3.50488e-45	MMP3
iCAF.IL6	2.02457e-49	0.864871	0.675	0.211	5.61515e-45	ARFGAP3
iCAF.IL6	3.18344e-49	1.20653	0.433	0.06	8.82927e-45	MAP3K4-AS1
iCAF.IL6	6.79873e-49	0.802795	0.558	0.131	1.88563e-44	ABCA1
iCAF.IL6	8.53461e-49	0.905863	0.612	0.167	2.36707e-44	LHFPL2
iCAF.IL6	1.04793e-48	0.808842	0.463	0.075	2.90644e-44	SLC41A2
iCAF.IL6	5.81979e-48	0.915994	0.633	0.184	1.61412e-43	FRMD6
iCAF.IL6	6.19239e-48	0.804394	0.69	0.23	1.71746e-43	MAP2K1
iCAF.IL6	2.32115e-47	0.934307	0.519	0.111	6.43771e-43	RFLNB
iCAF.IL6	5.89659e-47	0.844234	0.484	0.09	1.63542e-42	AGPAT4
iCAF.IL6	7.91874e-47	0.719435	0.34	0.026	2.19626e-42	CNIH3
iCAF.IL6	1.15637e-46	1.08548	0.857	0.45	3.20718e-42	PGK1
iCAF.IL6	4.72752e-46	0.983866	0.728	0.278	1.31118e-41	ADAMTS12
iCAF.IL6	6.00304e-46	1.21602	0.764	0.331	1.66494e-41	DNAJB9
iCAF.IL6	1.12366e-45	1.20882	0.451	0.077	3.11648e-41	SLC12A8
iCAF.IL6	1.24865e-44	1.09323	0.887	0.562	3.46312e-40	SEC61G
iCAF.IL6	1.65804e-44	0.904461	0.657	0.217	4.59857e-40	ERO1A
iCAF.IL6	3.87715e-44	0.680591	0.597	0.175	1.07533e-39	CLN8
iCAF.IL6	4.70233e-44	0.865872	0.627	0.197	1.30419e-39	LARP6
iCAF.IL6	4.86426e-44	0.923644	0.746	0.306	1.3491e-39	DAB2
iCAF.IL6	7.12204e-44	1.38694	0.946	0.621	1.9753e-39	IER3
iCAF.IL6	9.59259e-44	0.795556	0.74	0.301	2.66051e-39	MED10
iCAF.IL6	2.34349e-43	0.850831	0.603	0.18	6.49967e-39	SLC39A14
iCAF.IL6	2.81253e-43	0.709923	0.603	0.182	7.80055e-39	ITPRIP
iCAF.IL6	3.36738e-43	0.968635	0.782	0.375	9.33943e-39	TUBA1C
iCAF.IL6	3.71946e-43	1.67604	0.463	0.095	1.03159e-38	PTGS2
iCAF.IL6	6.04597e-43	0.63237	0.507	0.118	1.67685e-38	AK4
iCAF.IL6	6.56129e-43	0.588313	0.657	0.229	1.81977e-38	ATP13A3
iCAF.IL6	6.87934e-43	0.930094	0.913	0.585	1.90799e-38	SERP1
iCAF.IL6	7.57896e-43	0.704244	0.621	0.196	2.10202e-38	ITGA5
iCAF.IL6	1.10897e-42	0.704563	0.567	0.158	3.07572e-38	FAM210A
iCAF.IL6	1.31352e-42	2.47136	0.675	0.281	3.64304e-38	TM4SF1
iCAF.IL6	1.33203e-42	0.713073	0.872	0.452	3.69439e-38	FGFR1
iCAF.IL6	1.70585e-42	1.33331	0.627	0.214	4.73117e-38	LOX
iCAF.IL6	4.7801e-42	1.07746	0.591	0.188	1.32576e-37	RYBP
iCAF.IL6	4.793e-42	0.909253	0.663	0.242	1.32934e-37	MGAT1
iCAF.IL6	1.40604e-41	1.21943	0.615	0.205	3.89966e-37	NINJ1
iCAF.IL6	1.74218e-41	1.04467	0.719	0.315	4.83195e-37	FHL2
iCAF.IL6	2.34841e-41	0.67133	0.618	0.202	6.5133e-37	MSANTD3
iCAF.IL6	2.78291e-41	2.43992	0.484	0.141	7.7184e-37	NMB
iCAF.IL6	2.82132e-41	0.859957	0.722	0.291	7.82493e-37	VEGFA
iCAF.IL6	7.17128e-41	0.803439	0.472	0.102	1.98895e-36	BANP
iCAF.IL6	8.05912e-41	0.58462	0.487	0.121	2.2352e-36	MEG8
iCAF.IL6	1.1577e-40	0.754456	0.8	0.386	3.21088e-36	VDAC1
iCAF.IL6	1.87449e-40	0.720198	0.696	0.27	5.19889e-36	UFM1
iCAF.IL6	4.26346e-40	2.09131	0.86	0.678	1.18247e-35	MT2A
iCAF.IL6	5.28584e-40	1.02271	0.666	0.245	1.46603e-35	ANKRD37
iCAF.IL6	6.82322e-40	0.682268	0.513	0.131	1.89242e-35	RABGEF1
iCAF.IL6	7.14041e-40	0.699446	0.567	0.168	1.98039e-35	WIPI1
iCAF.IL6	1.10645e-39	1.48308	0.761	0.37	3.06875e-35	TNFAIP6
iCAF.IL6	1.11971e-39	1.28805	0.463	0.1	3.1055e-35	LIF
iCAF.IL6	1.18732e-39	0.802624	0.654	0.238	3.29303e-35	AK2
iCAF.IL6	3.59175e-39	0.601712	0.499	0.127	9.96171e-35	SRGAP1
iCAF.IL6	7.99426e-39	0.735138	0.648	0.236	2.21721e-34	GARS1
iCAF.IL6	8.71026e-39	0.71575	0.651	0.238	2.41579e-34	RNF149
iCAF.IL6	9.06753e-39	0.667386	0.4	0.069	2.51488e-34	GFPT2
iCAF.IL6	1.47144e-38	0.905476	0.564	0.174	4.08105e-34	SLC43A3
iCAF.IL6	2.32057e-38	0.582043	0.358	0.055	6.4361e-34	ARSG
iCAF.IL6	3.31234e-38	1.06638	0.567	0.176	9.18677e-34	TUBB2B
iCAF.IL6	5.07891e-38	0.758123	0.373	0.062	1.40864e-33	EFHD2
iCAF.IL6	6.58236e-38	0.968797	0.54	0.162	1.82562e-33	P4HA2
iCAF.IL6	1.09024e-37	1.17065	0.743	0.368	3.02377e-33	PKIG
iCAF.IL6	1.09733e-37	0.540808	0.546	0.167	3.04345e-33	PGM3
iCAF.IL6	1.23027e-37	0.769533	0.54	0.158	3.41216e-33	A4GALT
iCAF.IL6	1.38098e-37	1.31065	0.496	0.13	3.83015e-33	GREM1
iCAF.IL6	2.12164e-37	0.784836	0.57	0.181	5.88436e-33	PNPLA8
iCAF.IL6	2.61634e-37	1.01256	0.824	0.485	7.25642e-33	EMP3
iCAF.IL6	2.93173e-37	0.537136	0.281	0.022	8.13115e-33	FHAD1
iCAF.IL6	3.36035e-37	0.568574	0.588	0.201	9.31994e-33	RELB
iCAF.IL6	3.43068e-37	0.99996	0.543	0.169	9.515e-33	INSIG2
iCAF.IL6	3.51001e-37	0.72655	0.313	0.035	9.73502e-33	TLCD3A
iCAF.IL6	3.96965e-37	0.90917	0.415	0.082	1.10098e-32	SMOX
iCAF.IL6	5.78813e-37	1.19396	0.731	0.376	1.60534e-32	LIMS1
iCAF.IL6	6.529e-37	0.798213	0.782	0.378	1.81082e-32	LMAN1
iCAF.IL6	8.45425e-37	0.730576	0.982	0.876	2.34479e-32	MIF
iCAF.IL6	1.9522e-36	0.807479	0.337	0.046	5.41442e-32	PTGES
iCAF.IL6	2.29421e-36	0.77634	0.448	0.103	6.36298e-32	PHC2
iCAF.IL6	2.70364e-36	0.55458	0.457	0.111	7.49856e-32	HK1
iCAF.IL6	2.80023e-36	0.592756	0.352	0.053	7.76645e-32	LIMK1
iCAF.IL6	5.32413e-36	0.643394	0.296	0.03	1.47665e-31	BEND5
iCAF.IL6	5.82409e-36	0.866655	0.415	0.085	1.61531e-31	PAPPA
iCAF.IL6	5.83399e-36	1.1196	0.94	0.722	1.61806e-31	CD59
iCAF.IL6	6.33551e-36	0.616184	0.507	0.142	1.75715e-31	RAI14
iCAF.IL6	6.90626e-36	0.552859	0.349	0.053	1.91545e-31	HS3ST3A1
iCAF.IL6	8.63172e-36	0.865076	0.418	0.088	2.39401e-31	TMEM158
iCAF.IL6	1.0895e-35	0.710298	0.337	0.049	3.02173e-31	LINC01705
iCAF.IL6	1.2584e-35	0.616737	0.642	0.246	3.49016e-31	GOLT1B
iCAF.IL6	1.51653e-35	1.00722	0.71	0.315	4.2061e-31	NDRG1
iCAF.IL6	1.69038e-35	0.896285	0.815	0.439	4.68828e-31	EMP1
iCAF.IL6	2.91176e-35	0.845211	0.591	0.211	8.07577e-31	OAF
iCAF.IL6	4.22211e-35	0.561869	0.484	0.134	1.171e-30	MAPK6
iCAF.IL6	6.30828e-35	0.753827	0.334	0.048	1.7496e-30	FAM180A
iCAF.IL6	7.77221e-35	0.645687	0.451	0.11	2.15562e-30	TSKU
iCAF.IL6	1.17402e-34	0.805375	0.842	0.475	3.25614e-30	MYDGF
iCAF.IL6	1.32598e-34	0.761629	0.445	0.109	3.67759e-30	PFKP
iCAF.IL6	3.05182e-34	1.20521	0.8	0.433	8.46423e-30	DDIT4
iCAF.IL6	3.48661e-34	0.572032	0.454	0.114	9.67012e-30	PDXK
iCAF.IL6	5.07331e-34	0.690661	0.522	0.161	1.40708e-29	ARL8B
iCAF.IL6	5.61912e-34	0.763661	0.552	0.183	1.55846e-29	SPSB1
iCAF.IL6	1.05273e-33	0.501158	0.516	0.166	2.91976e-29	JARID2
iCAF.IL6	1.08707e-33	0.699688	0.597	0.218	3.015e-29	RELA
iCAF.IL6	1.24186e-33	0.533825	0.337	0.053	3.44429e-29	SHB
iCAF.IL6	1.51128e-33	0.563249	0.472	0.133	4.19153e-29	SYNJ2
iCAF.IL6	1.60793e-33	0.602776	0.406	0.09	4.45958e-29	ZNF395
iCAF.IL6	1.85911e-33	0.554827	0.472	0.131	5.15625e-29	CSGALNACT2
iCAF.IL6	5.07711e-33	0.702292	0.525	0.168	1.40814e-28	KDM6B
iCAF.IL6	6.31101e-33	0.626365	0.937	0.617	1.75036e-28	GEM
iCAF.IL6	7.748e-33	0.879621	0.704	0.33	2.14891e-28	FAM162A
iCAF.IL6	8.10053e-33	0.907483	0.627	0.258	2.24668e-28	LMO4
iCAF.IL6	8.44879e-33	0.673331	0.863	0.504	2.34327e-28	SEC62
iCAF.IL6	9.23999e-33	0.543397	0.358	0.065	2.56271e-28	TMEM51
iCAF.IL6	1.23462e-32	0.772684	0.537	0.177	3.42422e-28	SMS
iCAF.IL6	1.43042e-32	1.01686	0.824	0.461	3.96727e-28	ADM
iCAF.IL6	1.45513e-32	0.689277	0.919	0.62	4.03581e-28	UBE2D3
iCAF.IL6	1.88547e-32	0.778676	0.872	0.54	5.22934e-28	SQSTM1
iCAF.IL6	1.97983e-32	0.51042	0.51	0.163	5.49105e-28	UAP1
iCAF.IL6	2.19849e-32	0.738516	0.979	0.919	6.0975e-28	GAPDH
iCAF.IL6	2.53609e-32	0.700196	0.749	0.368	7.03385e-28	DDX21
iCAF.IL6	4.24981e-32	0.820523	0.952	0.705	1.17869e-27	C11orf96
iCAF.IL6	4.64493e-32	0.730753	0.591	0.226	1.28827e-27	PPP1R14B
iCAF.IL6	7.99333e-32	0.730744	0.421	0.103	2.21695e-27	WNT2
iCAF.IL6	1.10189e-31	0.884789	0.573	0.214	3.05609e-27	RHOBTB3
iCAF.IL6	1.1841e-31	0.75883	0.758	0.397	3.28409e-27	PEA15
iCAF.IL6	1.19301e-31	0.907416	0.836	0.487	3.30883e-27	SLC3A2
iCAF.IL6	1.27303e-31	0.570084	0.49	0.148	3.53074e-27	RNF126
iCAF.IL6	1.80896e-31	0.801281	0.394	0.089	5.01714e-27	MTSS1
iCAF.IL6	2.19433e-31	0.565083	0.424	0.106	6.08597e-27	FTSJ1
iCAF.IL6	2.56209e-31	0.758204	0.546	0.19	7.10597e-27	SH3BP5
iCAF.IL6	2.72846e-31	2.16486	0.454	0.13	7.56738e-27	IL6
iCAF.IL6	3.08743e-31	0.549451	0.346	0.064	8.56298e-27	ETV3
iCAF.IL6	3.45122e-31	0.505562	0.525	0.177	9.57195e-27	SNRPA1
iCAF.IL6	5.22142e-31	0.565957	0.319	0.053	1.44816e-26	KDM7A-DT
iCAF.IL6	5.73407e-31	0.679755	0.66	0.287	1.59034e-26	TNIP1
iCAF.IL6	6.57824e-31	0.592965	0.385	0.086	1.82447e-26	SLC4A7
iCAF.IL6	6.68964e-31	0.535863	0.824	0.461	1.85537e-26	HSPA9
iCAF.IL6	1.00228e-30	0.529334	0.501	0.165	2.77983e-26	NOTCH2
iCAF.IL6	1.10172e-30	0.5046	0.358	0.075	3.05562e-26	SOAT1
iCAF.IL6	1.12023e-30	0.503538	0.349	0.068	3.10696e-26	PLEKHM2
iCAF.IL6	1.28321e-30	0.560539	0.704	0.337	3.55899e-26	MEIS2
iCAF.IL6	1.78011e-30	0.804022	0.475	0.142	4.93715e-26	MIR100HG
iCAF.IL6	2.34225e-30	0.563337	0.385	0.088	6.49623e-26	CHIC2
iCAF.IL6	2.4586e-30	0.728782	0.618	0.26	6.81892e-26	LRRC59
iCAF.IL6	2.47684e-30	0.57013	0.609	0.246	6.86951e-26	WDR45B
iCAF.IL6	2.70393e-30	0.846075	0.334	0.061	7.49936e-26	HAS2
iCAF.IL6	2.91787e-30	0.640261	0.403	0.098	8.09271e-26	EVA1A
iCAF.IL6	3.86084e-30	0.676152	0.976	0.81	1.0708e-25	EIF4A1
iCAF.IL6	6.05936e-30	0.663647	0.839	0.494	1.68056e-25	TAF1D
iCAF.IL6	7.47725e-30	0.584432	0.507	0.169	2.07381e-25	CCDC47
iCAF.IL6	1.04411e-29	0.585516	0.937	0.651	2.89584e-25	HNRNPC
iCAF.IL6	2.9637e-29	0.520295	0.681	0.319	8.21983e-25	SURF4
iCAF.IL6	4.12427e-29	0.728385	0.627	0.268	1.14387e-24	LOXL2
iCAF.IL6	7.24399e-29	0.579257	0.597	0.244	2.00912e-24	COPS2
iCAF.IL6	1.26167e-28	0.634075	0.594	0.243	3.49925e-24	VCP
iCAF.IL6	1.70257e-28	0.597518	0.355	0.077	4.72207e-24	CAMTA2
iCAF.IL6	1.99355e-28	0.516746	0.284	0.042	5.52912e-24	ZNF469
iCAF.IL6	2.81417e-28	0.830235	0.913	0.667	7.80511e-24	ANXA5
iCAF.IL6	3.33705e-28	0.576272	0.478	0.155	9.2553e-24	SPRY2
iCAF.IL6	3.43588e-28	0.555874	0.875	0.553	9.52941e-24	CALU
iCAF.IL6	3.43839e-28	1.17672	0.307	0.057	9.53637e-24	HGF
iCAF.IL6	4.36376e-28	0.628976	0.701	0.345	1.21029e-23	BRI3
iCAF.IL6	4.65222e-28	0.71079	0.866	0.551	1.29029e-23	CYSTM1
iCAF.IL6	4.65369e-28	0.659361	0.651	0.3	1.2907e-23	SRSF9
iCAF.IL6	5.1516e-28	0.634882	0.636	0.284	1.4288e-23	ERRFI1
iCAF.IL6	5.57379e-28	1.05937	0.675	0.34	1.54589e-23	MANF
iCAF.IL6	5.81995e-28	0.552242	0.4	0.105	1.61416e-23	NGLY1
iCAF.IL6	7.77935e-28	0.514184	0.94	0.658	2.1576e-23	SSR2
iCAF.IL6	1.11631e-27	0.541818	0.266	0.036	3.09608e-23	EFNB2
iCAF.IL6	1.18372e-27	0.515795	0.316	0.06	3.28305e-23	JAM2
iCAF.IL6	1.30626e-27	0.62269	0.776	0.432	3.62292e-23	SNHG16
iCAF.IL6	2.69281e-27	0.675772	0.364	0.086	7.4685e-23	FZD10
iCAF.IL6	3.04886e-27	0.608808	0.376	0.093	8.45602e-23	NAV1
iCAF.IL6	3.2875e-27	1.38413	0.639	0.309	9.11788e-23	IGFBP6
iCAF.IL6	4.21868e-27	0.588269	0.797	0.455	1.17005e-22	PRRX1
iCAF.IL6	5.66501e-27	0.616605	0.633	0.286	1.57119e-22	EIF4E
iCAF.IL6	6.0065e-27	0.530491	0.364	0.088	1.6659e-22	CHST15
iCAF.IL6	8.30651e-27	0.733822	0.77	0.428	2.30381e-22	IL32
iCAF.IL6	8.71174e-27	0.506355	0.424	0.125	2.4162e-22	SRP68
iCAF.IL6	8.9974e-27	0.736023	0.863	0.55	2.49543e-22	SELENOK
iCAF.IL6	1.0073e-26	0.568301	0.588	0.252	2.79373e-22	TNS1
iCAF.IL6	1.7358e-26	0.503514	0.591	0.257	4.81423e-22	NAMPT
iCAF.IL6	1.93376e-26	0.645082	0.94	0.721	5.36329e-22	TUBB
iCAF.IL6	2.70881e-26	0.77405	0.782	0.471	7.51287e-22	PFDN2
iCAF.IL6	2.92689e-26	0.513807	0.409	0.12	8.11774e-22	ENO2
iCAF.IL6	2.9811e-26	0.548181	0.496	0.177	8.26809e-22	IPO7
iCAF.IL6	3.16754e-26	0.784428	0.976	0.867	8.78517e-22	S100A6
iCAF.IL6	3.6294e-26	0.715165	0.549	0.219	1.00661e-21	TAP1
iCAF.IL6	3.91659e-26	0.733869	0.779	0.448	1.08627e-21	SELENOS
iCAF.IL6	4.67796e-26	0.560523	0.758	0.418	1.29743e-21	EIF4H
iCAF.IL6	4.69888e-26	1.21943	0.755	0.484	1.30323e-21	CSTB
iCAF.IL6	4.82727e-26	0.529083	0.349	0.083	1.33884e-21	KDM7A
iCAF.IL6	5.8888e-26	0.700829	0.821	0.501	1.63326e-21	SSR3
iCAF.IL6	6.09689e-26	0.712986	0.552	0.223	1.69097e-21	B4GALT1
iCAF.IL6	7.24922e-26	1.11379	0.51	0.207	2.01057e-21	SDF2L1
iCAF.IL6	1.08525e-25	0.58662	0.507	0.189	3.00995e-21	MAFG
iCAF.IL6	1.34281e-25	0.528855	0.349	0.084	3.72429e-21	SLC1A5
iCAF.IL6	1.5383e-25	0.579397	0.463	0.158	4.26648e-21	SAMD4B
iCAF.IL6	1.56387e-25	0.525063	0.487	0.175	4.33739e-21	NIFK
iCAF.IL6	1.78476e-25	0.570569	0.588	0.256	4.95004e-21	SEC61A1
iCAF.IL6	1.988e-25	0.535142	0.725	0.386	5.51372e-21	DRAP1
iCAF.IL6	2.40214e-25	0.534994	0.478	0.172	6.66234e-21	PFKFB3
iCAF.IL6	2.70661e-25	0.522209	0.251	0.037	7.50678e-21	ITGA2
iCAF.IL6	4.16488e-25	0.751651	0.934	0.765	1.15513e-20	S100A11
iCAF.IL6	5.47122e-25	0.76704	0.54	0.222	1.51744e-20	RIPK2
iCAF.IL6	1.08603e-24	0.523784	0.567	0.243	3.01211e-20	UBE2V2
iCAF.IL6	1.15413e-24	0.547753	0.463	0.162	3.20099e-20	NXN
iCAF.IL6	1.30218e-24	0.557379	0.928	0.697	3.6116e-20	SEC61B
iCAF.IL6	1.3916e-24	0.552688	0.487	0.181	3.85961e-20	MAP4K4
iCAF.IL6	1.58692e-24	0.599827	0.66	0.327	4.40132e-20	KDM5B
iCAF.IL6	2.2588e-24	0.648647	0.949	0.781	6.26479e-20	ZFAS1
iCAF.IL6	3.23565e-24	0.572224	0.591	0.266	8.97406e-20	RORA
iCAF.IL6	3.28355e-24	0.503137	0.31	0.078	9.10693e-20	HLA-DQB1
iCAF.IL6	4.60086e-24	1.1526	0.881	0.631	1.27605e-19	HSPA5
iCAF.IL6	4.66396e-24	0.525424	0.776	0.452	1.29355e-19	RBM8A
iCAF.IL6	7.20514e-24	0.8655	0.913	0.671	1.99834e-19	HLA-E
iCAF.IL6	7.25887e-24	0.82807	0.379	0.11	2.01325e-19	MEDAG
iCAF.IL6	1.37159e-23	0.574272	0.624	0.3	3.80411e-19	MPC2
iCAF.IL6	1.3923e-23	0.594029	0.287	0.06	3.86153e-19	DLL1
iCAF.IL6	1.68378e-23	0.500776	0.827	0.518	4.66997e-19	PTGES3
iCAF.IL6	2.28784e-23	0.602207	0.648	0.326	6.34533e-19	PSMA6
iCAF.IL6	2.44439e-23	0.509549	0.385	0.118	6.7795e-19	AGO2
iCAF.IL6	2.83326e-23	0.530464	0.573	0.259	7.85805e-19	MTHFD2
iCAF.IL6	3.91109e-23	0.549208	0.546	0.235	1.08474e-18	TMEM45A
iCAF.IL6	3.97464e-23	0.625997	0.821	0.518	1.10237e-18	RND3
iCAF.IL6	3.99616e-23	0.627128	0.687	0.366	1.10833e-18	FBL
iCAF.IL6	4.43757e-23	0.613583	0.767	0.46	1.23076e-18	SERBP1
iCAF.IL6	6.45012e-23	0.531223	0.406	0.135	1.78894e-18	PRDM1
iCAF.IL6	1.0831e-22	0.550555	0.439	0.158	3.00397e-18	SNHG12
iCAF.IL6	1.43753e-22	0.573836	0.946	0.785	3.98699e-18	NPM1
iCAF.IL6	2.45799e-22	0.512631	0.827	0.53	6.81723e-18	RSL24D1
iCAF.IL6	2.49333e-22	0.513325	0.875	0.597	6.91526e-18	ATP6V0E1
iCAF.IL6	2.65738e-22	0.586489	0.672	0.355	7.37024e-18	SMIM3
iCAF.IL6	2.67835e-22	0.520216	0.519	0.218	7.42841e-18	ANKRD11
iCAF.IL6	3.43299e-22	0.636228	0.794	0.49	9.5214e-18	SNHG8
iCAF.IL6	4.93957e-22	0.530654	0.69	0.373	1.36999e-17	ILF2
iCAF.IL6	6.66396e-22	0.50987	0.6	0.289	1.84825e-17	CKAP4
iCAF.IL6	7.71835e-22	0.551344	0.478	0.188	2.14069e-17	WWTR1
iCAF.IL6	8.11021e-22	0.583257	0.773	0.467	2.24937e-17	SPCS2
iCAF.IL6	8.14222e-22	0.601956	0.576	0.268	2.25824e-17	TGIF1
iCAF.IL6	8.19192e-22	0.524302	0.8	0.499	2.27203e-17	RAB7A
iCAF.IL6	8.30059e-22	0.717103	0.343	0.097	2.30217e-17	IGF2R
iCAF.IL6	1.17448e-21	3.39654	0.248	0.054	3.25742e-17	CXCL1
iCAF.IL6	1.38536e-21	0.560755	0.552	0.25	3.84229e-17	TPBG
iCAF.IL6	1.42859e-21	1.25394	0.137	0.005	3.9622e-17	ALKAL2
iCAF.IL6	1.50044e-21	0.577242	0.394	0.13	4.16148e-17	PLPP4
iCAF.IL6	1.75869e-21	0.547117	0.8	0.505	4.87772e-17	EIF5
iCAF.IL6	2.32537e-21	0.581861	0.334	0.092	6.4494e-17	SESN2
iCAF.IL6	2.89498e-21	0.509921	0.373	0.118	8.02924e-17	GULP1
iCAF.IL6	6.13926e-21	0.636588	0.278	0.062	1.70272e-16	TRIB3
iCAF.IL6	6.14083e-21	0.520716	0.716	0.41	1.70316e-16	EIF2S2
iCAF.IL6	9.69616e-21	0.825274	0.364	0.119	2.68923e-16	NR2F1-AS1
iCAF.IL6	1.3294e-20	0.560625	0.322	0.089	3.6871e-16	WARS1
iCAF.IL6	1.66798e-20	0.55564	0.821	0.55	4.62613e-16	SNU13
iCAF.IL6	1.96541e-20	0.596018	0.478	0.196	5.45105e-16	EIF4EBP1
iCAF.IL6	2.05565e-20	1.41922	0.373	0.125	5.70135e-16	IGFBP3
iCAF.IL6	3.42155e-20	0.648318	0.352	0.109	9.48967e-16	TNFAIP8
iCAF.IL6	4.05155e-20	0.502986	0.782	0.49	1.1237e-15	TMED2
iCAF.IL6	4.52108e-20	0.570278	0.469	0.191	1.25392e-15	SPAG9
iCAF.IL6	7.76541e-20	0.580031	0.863	0.622	2.15374e-15	RAN
iCAF.IL6	9.18605e-20	0.915618	0.478	0.219	2.54775e-15	CREG1
iCAF.IL6	9.27425e-20	0.526704	0.576	0.282	2.57221e-15	TUBB6
iCAF.IL6	3.26696e-19	0.526405	0.719	0.427	9.06092e-15	ATP6V1F
iCAF.IL6	4.60552e-19	0.81394	0.83	0.622	1.27734e-14	TXN
iCAF.IL6	5.56286e-19	0.98996	0.597	0.328	1.54286e-14	LMCD1
iCAF.IL6	6.04881e-19	0.599802	0.994	0.946	1.67764e-14	FTL
iCAF.IL6	8.55756e-19	0.612142	0.672	0.382	2.37344e-14	ZFAND5
iCAF.IL6	1.6422e-18	0.533054	0.424	0.167	4.55465e-14	CFLAR
iCAF.IL6	3.23691e-18	0.638311	0.487	0.218	8.97758e-14	DNAJB11
iCAF.IL6	6.25456e-18	1.91642	0.552	0.295	1.7347e-13	CXCL8
iCAF.IL6	6.51542e-18	1.0137	0.779	0.539	1.80705e-13	TIMP3
iCAF.IL6	7.37192e-18	0.503428	0.463	0.201	2.0446e-13	KIAA1217
iCAF.IL6	9.88523e-18	0.552286	0.94	0.779	2.74167e-13	GAS5
iCAF.IL6	1.34028e-17	0.527038	0.77	0.497	3.71726e-13	EIF1B
iCAF.IL6	4.77155e-17	0.536793	0.734	0.462	1.32339e-12	CCDC85B
iCAF.IL6	5.75398e-17	0.569932	0.639	0.364	1.59587e-12	CAPN2
iCAF.IL6	7.31423e-17	0.742958	0.388	0.161	2.0286e-12	NRN1
iCAF.IL6	1.11155e-16	1.56828	0.167	0.023	3.08288e-12	MMP12
iCAF.IL6	1.57273e-16	0.619701	0.107	0.005	4.36196e-12	SPINK1
iCAF.IL6	1.96479e-16	0.591104	0.767	0.503	5.44934e-12	MRPS24
iCAF.IL6	3.49412e-16	0.679883	0.681	0.425	9.69096e-12	PDIA6
iCAF.IL6	4.32787e-16	0.600959	0.558	0.296	1.20033e-11	RALA
iCAF.IL6	4.99983e-16	0.953378	0.749	0.533	1.3867e-11	HERPUD1
iCAF.IL6	5.87148e-16	0.597892	0.606	0.34	1.62845e-11	DDIT3
iCAF.IL6	9.88422e-16	0.501282	0.636	0.371	2.74139e-11	BZW1
iCAF.IL6	1.06284e-15	0.879462	0.606	0.342	2.9478e-11	GLUL
iCAF.IL6	3.82992e-15	1.37291	0.176	0.034	1.06223e-10	GAL
iCAF.IL6	1.05078e-14	0.77342	0.233	0.062	2.91434e-10	KCNMA1
iCAF.IL6	1.05661e-14	0.500284	0.531	0.281	2.93052e-10	FXYD6
iCAF.IL6	1.20347e-14	0.630635	0.681	0.428	3.33783e-10	CTSB
iCAF.IL6	1.48279e-14	0.557501	0.161	0.027	4.11251e-10	HELLPAR
iCAF.IL6	3.77935e-14	0.751422	0.379	0.167	1.0482e-09	SLC25A37
iCAF.IL6	4.85896e-14	2.3168	0.364	0.189	1.34763e-09	CXCL3
iCAF.IL6	8.84385e-14	0.641311	0.331	0.133	2.45284e-09	AKR1B1
iCAF.IL6	1.29375e-13	0.894559	0.418	0.195	3.58821e-09	RGCC
iCAF.IL6	2.04125e-13	0.534877	0.146	0.023	5.66141e-09	IL11
iCAF.IL6	3.0428e-13	0.504303	0.257	0.083	8.4392e-09	SCG5
iCAF.IL6	3.35955e-13	0.534047	0.436	0.214	9.31772e-09	SERPINE2
iCAF.IL6	1.70927e-12	0.707248	0.57	0.338	4.74066e-08	GADD45A
iCAF.IL6	1.83522e-12	0.580163	0.203	0.058	5.08997e-08	ANPEP
iCAF.IL6	3.79933e-12	1.19657	0.436	0.242	1.05375e-07	MT1E
iCAF.IL6	8.16295e-12	0.553179	0.23	0.077	2.26399e-07	COMP
iCAF.IL6	1.26141e-11	0.578216	0.803	0.606	3.49852e-07	PRDX1
iCAF.IL6	1.56366e-10	1.07164	0.197	0.061	4.33682e-06	CCL3
iCAF.IL6	1.67947e-10	2.06129	0.403	0.261	4.65801e-06	CXCL2
iCAF.IL6	2.96466e-10	1.29705	0.907	0.811	8.22249e-06	TIMP1
iCAF.IL6	4.26704e-10	1.06624	0.215	0.079	1.18346e-05	HMOX1
iCAF.IL6	8.8195e-09	0.551349	0.122	0.03	0.000244609	AKR1C1
iCAF.IL6	4.68487e-08	0.948822	0.257	0.124	0.00129935	FST
iCAF.IL6	1.31619e-07	0.526549	0.215	0.092	0.00365044	CDC42EP3
iCAF.CXCL12	9.33243e-127	2.84424	0.919	0.364	2.58835e-122	SFRP2
iCAF.CXCL12	2.17668e-124	2.37653	0.974	0.541	6.03702e-120	LUM
iCAF.CXCL12	1.32562e-118	2.29436	0.953	0.54	3.6766e-114	DCN
iCAF.CXCL12	7.32775e-113	2.64673	0.75	0.173	2.03235e-108	CXCL12
iCAF.CXCL12	1.36962e-101	2.15957	0.808	0.338	3.79864e-97	RARRES2
iCAF.CXCL12	4.98796e-94	2.02954	0.765	0.272	1.38341e-89	HTRA1
iCAF.CXCL12	2.17974e-93	2.14845	0.828	0.36	6.04551e-89	FBLN1
iCAF.CXCL12	9.51444e-92	2.17797	0.808	0.355	2.63883e-87	CTHRC1
iCAF.CXCL12	1.89329e-91	2.34004	0.945	0.704	5.25105e-87	COL1A1
iCAF.CXCL12	1.82496e-86	1.40074	0.849	0.639	5.06152e-82	CD99
iCAF.CXCL12	2.44095e-83	2.17285	0.945	0.712	6.76997e-79	COL1A2
iCAF.CXCL12	7.7748e-83	1.98555	0.802	0.43	2.15634e-78	CCDC80
iCAF.CXCL12	1.26527e-82	1.81845	0.82	0.38	3.50922e-78	CTSK
iCAF.CXCL12	9.25005e-80	1.96994	0.794	0.341	2.5655e-75	VCAN
iCAF.CXCL12	9.36079e-72	1.67861	0.637	0.146	2.59622e-67	PDGFRL
iCAF.CXCL12	6.18742e-71	1.83582	0.922	0.526	1.71608e-66	HSPA1A
iCAF.CXCL12	3.30184e-70	2.05951	0.831	0.408	9.15765e-66	CCN2
iCAF.CXCL12	4.60238e-67	1.59784	0.823	0.471	1.27647e-62	C1S
iCAF.CXCL12	2.15776e-64	1.47848	0.61	0.162	5.98456e-60	LSP1
iCAF.CXCL12	3.47982e-63	1.89788	0.831	0.35	9.65129e-59	HSPA1B
iCAF.CXCL12	3.70442e-63	1.42758	0.567	0.136	1.02742e-58	MFAP2
iCAF.CXCL12	1.02733e-62	1.46331	0.759	0.388	2.8493e-58	MXRA8
iCAF.CXCL12	8.5285e-62	1.55963	0.578	0.154	2.36538e-57	MXRA5
iCAF.CXCL12	3.78047e-61	1.33629	0.68	0.317	1.04851e-56	PPIC
iCAF.CXCL12	4.01468e-61	1.7287	0.532	0.125	1.11347e-56	SDC1
iCAF.CXCL12	3.96339e-60	1.51659	0.826	0.374	1.09925e-55	MMP2
iCAF.CXCL12	8.36324e-60	1.68954	0.93	0.704	2.31955e-55	COL3A1
iCAF.CXCL12	2.88354e-58	1.89377	0.593	0.164	7.9975e-54	HTRA3
iCAF.CXCL12	8.35333e-57	1.56977	0.558	0.147	2.3168e-52	ISLR
iCAF.CXCL12	4.62317e-56	1.8927	0.77	0.369	1.28224e-51	ASPN
iCAF.CXCL12	1.92952e-55	1.44956	0.817	0.485	5.35154e-51	AEBP1
iCAF.CXCL12	3.90524e-54	1.42069	0.587	0.169	1.08312e-49	LOXL1
iCAF.CXCL12	3.31463e-53	1.38726	0.808	0.573	9.19313e-49	SERPINF1
iCAF.CXCL12	1.06599e-52	1.33252	0.811	0.588	2.95652e-48	IGFBP4
iCAF.CXCL12	1.92025e-52	1.64243	0.66	0.245	5.3258e-48	MFAP4
iCAF.CXCL12	1.90219e-51	2.10594	0.648	0.202	5.27572e-47	SFRP4
iCAF.CXCL12	6.57829e-49	1.98264	0.788	0.404	1.82449e-44	ID3
iCAF.CXCL12	8.06586e-49	1.3013	0.808	0.461	2.23707e-44	TIMP2
iCAF.CXCL12	3.84718e-48	1.59276	0.797	0.512	1.06701e-43	EGR1
iCAF.CXCL12	3.274e-47	1.28718	0.634	0.257	9.08044e-43	TMEM176B
iCAF.CXCL12	4.21648e-47	1.65184	0.77	0.393	1.16944e-42	POSTN
iCAF.CXCL12	1.10587e-46	0.960012	0.407	0.061	3.06714e-42	SULF2
iCAF.CXCL12	6.88723e-46	1.13661	0.52	0.178	1.91017e-41	GLT8D2
iCAF.CXCL12	1.31116e-45	1.48942	0.509	0.124	3.6365e-41	MFAP5
iCAF.CXCL12	1.81352e-44	1.21587	0.599	0.245	5.02979e-40	FAP
iCAF.CXCL12	4.03744e-44	1.36655	0.791	0.48	1.11978e-39	C1R
iCAF.CXCL12	8.44121e-44	1.56781	0.43	0.1	2.34117e-39	DPT
iCAF.CXCL12	1.70844e-43	1.58515	0.794	0.533	4.73836e-39	GADD45B
iCAF.CXCL12	1.76875e-43	1.8205	0.773	0.445	4.90563e-39	CCN1
iCAF.CXCL12	4.58231e-43	1.23837	0.581	0.249	1.2709e-38	CERCAM
iCAF.CXCL12	9.65687e-43	1.63647	0.497	0.14	2.67833e-38	CILP
iCAF.CXCL12	5.6403e-41	1.31166	0.834	0.498	1.56434e-36	DNAJB1
iCAF.CXCL12	7.18312e-41	1.4718	0.613	0.294	1.99224e-36	COL12A1
iCAF.CXCL12	8.85262e-41	1.18691	0.605	0.202	2.45527e-36	COL10A1
iCAF.CXCL12	1.12733e-40	1.1062	0.741	0.508	3.12664e-36	FSTL1
iCAF.CXCL12	4.33826e-40	1.05588	0.549	0.239	1.20322e-35	CNN2
iCAF.CXCL12	1.05223e-39	1.28345	0.669	0.327	2.91836e-35	COL5A1
iCAF.CXCL12	2.13837e-39	1.0746	0.462	0.132	5.93078e-35	PODN
iCAF.CXCL12	2.91008e-39	1.18026	0.401	0.08	8.07111e-35	FIBIN
iCAF.CXCL12	3.0923e-38	1.1673	0.73	0.487	8.57648e-34	NNMT
iCAF.CXCL12	1.65922e-37	0.881943	0.404	0.098	4.60184e-33	DPYSL3
iCAF.CXCL12	2.06925e-36	0.94056	0.52	0.226	5.73906e-32	TSPAN4
iCAF.CXCL12	4.27342e-36	0.912027	0.381	0.094	1.18523e-31	MMP23B
iCAF.CXCL12	3.86259e-35	1.1954	0.858	0.551	1.07129e-30	FOS
iCAF.CXCL12	1.77181e-34	1.07944	0.491	0.208	4.91411e-30	TMEM176A
iCAF.CXCL12	1.97604e-34	2.54651	0.506	0.163	5.48054e-30	HSPA6
iCAF.CXCL12	6.49836e-34	1.157	0.762	0.522	1.80232e-29	NBL1
iCAF.CXCL12	2.37159e-33	1.83962	0.712	0.4	6.57762e-29	HES1
iCAF.CXCL12	2.37686e-33	1.12384	0.68	0.368	6.59221e-29	SELENOP
iCAF.CXCL12	2.91399e-33	1.17588	0.628	0.32	8.08196e-29	SPON2
iCAF.CXCL12	4.32405e-33	0.893431	0.36	0.088	1.19928e-28	TMEM119
iCAF.CXCL12	7.26538e-33	1.35859	0.549	0.211	2.01505e-28	MAFB
iCAF.CXCL12	1.83408e-32	0.818981	0.974	0.913	5.08683e-28	ACTB
iCAF.CXCL12	2.08723e-32	1.06236	0.805	0.584	5.78893e-28	COL6A3
iCAF.CXCL12	6.10108e-32	1.00141	0.451	0.15	1.69214e-27	ANGPTL2
iCAF.CXCL12	7.42317e-32	0.817609	0.401	0.108	2.05882e-27	PLXDC2
iCAF.CXCL12	1.08487e-31	0.824017	0.392	0.101	3.00889e-27	FBLN5
iCAF.CXCL12	1.23809e-31	1.0385	0.657	0.409	3.43385e-27	MDK
iCAF.CXCL12	1.84741e-31	1.10712	0.834	0.679	5.12379e-27	FN1
iCAF.CXCL12	2.51717e-31	1.11199	0.538	0.224	6.98138e-27	FBLN2
iCAF.CXCL12	3.16176e-31	0.814735	0.346	0.07	8.76913e-27	OMD
iCAF.CXCL12	3.75434e-31	1.30237	0.875	0.787	1.04127e-26	JUNB
iCAF.CXCL12	5.80928e-31	1.52139	0.349	0.077	1.6112e-26	CCN5
iCAF.CXCL12	7.97459e-31	0.844629	0.651	0.423	2.21175e-26	PDLIM2
iCAF.CXCL12	1.60076e-30	1.07946	0.477	0.157	4.43971e-26	ELN
iCAF.CXCL12	1.75474e-30	0.997789	0.622	0.279	4.86678e-26	ZFP36L2
iCAF.CXCL12	2.2562e-30	1.90035	0.535	0.235	6.25757e-26	MMP11
iCAF.CXCL12	4.16051e-30	0.898893	0.846	0.603	1.15392e-25	S100A10
iCAF.CXCL12	8.24719e-30	1.14697	0.36	0.116	2.28736e-25	EFEMP1
iCAF.CXCL12	1.62161e-29	0.946916	0.558	0.242	4.49754e-25	FBN1
iCAF.CXCL12	4.17506e-29	1.00353	0.738	0.529	1.15795e-24	COL5A2
iCAF.CXCL12	7.58632e-29	0.841531	0.302	0.059	2.10407e-24	LRRC17
iCAF.CXCL12	1.51665e-28	0.880494	0.866	0.735	4.20642e-24	COL6A1
iCAF.CXCL12	2.64004e-28	1.5142	0.427	0.138	7.32215e-24	ID1
iCAF.CXCL12	2.86923e-28	0.950142	0.773	0.487	7.9578e-24	SOX4
iCAF.CXCL12	6.07746e-28	1.14041	0.442	0.144	1.68558e-23	COL11A1
iCAF.CXCL12	1.14887e-27	1.05962	0.381	0.112	3.1864e-23	IGF1
iCAF.CXCL12	7.13541e-27	1.0895	0.712	0.455	1.97901e-22	FOSB
iCAF.CXCL12	4.62159e-26	0.87793	0.741	0.581	1.2818e-21	PCOLCE
iCAF.CXCL12	9.74022e-26	1.00288	0.698	0.414	2.70145e-21	THBS2
iCAF.CXCL12	1.01286e-25	0.996495	0.529	0.303	2.80917e-21	CHPF
iCAF.CXCL12	1.3175e-25	2.40858	0.576	0.265	3.65408e-21	APOD
iCAF.CXCL12	1.4691e-25	0.795135	0.448	0.178	4.07455e-21	FKBP9
iCAF.CXCL12	2.29045e-25	1.15758	0.587	0.463	6.35258e-21	ABL2
iCAF.CXCL12	2.46619e-25	0.740304	0.834	0.721	6.83998e-21	SERPING1
iCAF.CXCL12	3.47792e-25	0.890562	0.427	0.16	9.64602e-21	MRC2
iCAF.CXCL12	3.5061e-25	0.84726	0.346	0.11	9.72417e-21	LINC02544
iCAF.CXCL12	4.75916e-25	0.562653	0.224	0.029	1.31995e-20	ALDH1A1
iCAF.CXCL12	8.78985e-25	0.914348	0.645	0.435	2.43787e-20	LY6E
iCAF.CXCL12	1.03729e-24	0.896562	0.308	0.075	2.87693e-20	OGN
iCAF.CXCL12	1.16633e-24	0.883603	0.555	0.356	3.23482e-20	RCN3
iCAF.CXCL12	1.44291e-24	1.04655	0.299	0.086	4.0019e-20	EGR3
iCAF.CXCL12	1.62892e-24	0.649528	0.305	0.067	4.5178e-20	GAS1
iCAF.CXCL12	1.92999e-24	0.755849	0.561	0.328	5.35281e-20	EFEMP2
iCAF.CXCL12	4.30562e-24	0.707642	0.308	0.092	1.19416e-19	SPON1
iCAF.CXCL12	5.04032e-24	1.31631	0.814	0.652	1.39793e-19	DUSP1
iCAF.CXCL12	5.06073e-24	0.945553	0.436	0.165	1.40359e-19	COL8A1
iCAF.CXCL12	5.13896e-24	0.71708	0.744	0.489	1.42529e-19	NDUFA4
iCAF.CXCL12	7.40287e-24	0.926703	0.576	0.337	2.05319e-19	LRP1
iCAF.CXCL12	1.19774e-23	0.571384	0.27	0.058	3.32193e-19	PODNL1
iCAF.CXCL12	1.27945e-23	1.0097	0.259	0.054	3.54856e-19	ITM2A
iCAF.CXCL12	1.43937e-23	0.87018	0.86	0.75	3.99209e-19	CST3
iCAF.CXCL12	2.46757e-23	0.733634	0.805	0.68	6.8438e-19	PSAP
iCAF.CXCL12	2.78115e-23	0.895081	0.439	0.159	7.71352e-19	MIR99AHG
iCAF.CXCL12	5.00599e-23	0.825532	0.23	0.034	1.38841e-18	EGOT
iCAF.CXCL12	6.33022e-23	0.693016	0.27	0.061	1.75569e-18	STEAP1
iCAF.CXCL12	8.58634e-23	0.896929	0.506	0.213	2.38142e-18	CYP1B1
iCAF.CXCL12	9.50971e-23	1.10039	0.936	0.844	2.63752e-18	SPARC
iCAF.CXCL12	1.2668e-22	0.816497	0.564	0.304	3.51348e-18	ARL6IP5
iCAF.CXCL12	3.35532e-22	0.735665	0.578	0.341	9.30599e-18	TAX1BP3
iCAF.CXCL12	4.61421e-22	0.755653	0.541	0.333	1.27975e-17	CMTM3
iCAF.CXCL12	8.97048e-22	1.20361	0.709	0.448	2.48796e-17	ID2
iCAF.CXCL12	3.26127e-21	0.510386	0.233	0.041	9.04512e-17	SERTAD4-AS1
iCAF.CXCL12	4.98515e-21	1.01455	0.256	0.059	1.38263e-16	C1QTNF3
iCAF.CXCL12	6.07564e-21	0.714302	0.657	0.465	1.68508e-16	CLEC11A
iCAF.CXCL12	6.83968e-21	0.813212	0.474	0.241	1.89698e-16	ANTXR1
iCAF.CXCL12	7.7497e-21	0.595572	0.218	0.04	2.14938e-16	NUAK1
iCAF.CXCL12	3.85767e-20	0.59937	0.262	0.064	1.06992e-15	LXN
iCAF.CXCL12	1.01971e-19	0.765883	0.297	0.099	2.82816e-15	RGS3
iCAF.CXCL12	1.06804e-19	0.639712	0.259	0.066	2.96221e-15	FNDC1
iCAF.CXCL12	1.07255e-19	0.603437	0.968	0.907	2.97471e-15	LGALS1
iCAF.CXCL12	1.16046e-19	0.661113	0.433	0.195	3.21854e-15	TMEM98
iCAF.CXCL12	1.18609e-19	0.922776	0.483	0.262	3.28963e-15	GPNMB
iCAF.CXCL12	1.48436e-19	0.668953	0.488	0.223	4.11687e-15	OLFML3
iCAF.CXCL12	1.57439e-19	0.791185	0.552	0.298	4.36658e-15	CRABP2
iCAF.CXCL12	1.59354e-19	0.858317	0.328	0.105	4.41969e-15	GJB2
iCAF.CXCL12	1.69571e-19	0.739817	0.34	0.14	4.70306e-15	CPXM1
iCAF.CXCL12	2.01933e-19	2.28269	0.326	0.112	5.60061e-15	CXCL14
iCAF.CXCL12	2.33709e-19	0.620527	0.442	0.186	6.48191e-15	CTSF
iCAF.CXCL12	3.52871e-19	0.628414	0.41	0.154	9.78687e-15	FGF7
iCAF.CXCL12	6.19572e-19	0.645577	0.297	0.083	1.71838e-14	RARRES1
iCAF.CXCL12	8.335e-19	0.604345	0.27	0.08	2.31171e-14	RUNX2
iCAF.CXCL12	8.89133e-19	0.594872	0.218	0.047	2.46601e-14	PRELP
iCAF.CXCL12	2.53881e-18	0.715894	0.314	0.106	7.04138e-14	EGR2
iCAF.CXCL12	2.62271e-18	0.715805	0.89	0.774	7.27409e-14	JUN
iCAF.CXCL12	2.66279e-18	0.563624	0.224	0.048	7.38526e-14	CILP2
iCAF.CXCL12	3.69661e-18	1.28988	0.785	0.647	1.02526e-13	ZFP36
iCAF.CXCL12	3.81186e-18	0.722856	0.471	0.229	1.05722e-13	SEPTIN11
iCAF.CXCL12	4.70232e-18	0.611078	0.36	0.137	1.30419e-13	ANXA4
iCAF.CXCL12	5.56313e-18	1.05186	0.273	0.077	1.54293e-13	BDKRB1
iCAF.CXCL12	6.7675e-18	0.728534	0.567	0.358	1.87697e-13	CDH11
iCAF.CXCL12	1.21374e-17	0.699538	0.23	0.058	3.36631e-13	TNFSF10
iCAF.CXCL12	1.50886e-17	0.651399	0.721	0.506	4.18481e-13	THY1
iCAF.CXCL12	1.89995e-17	0.926128	0.419	0.206	5.2695e-13	PIM1
iCAF.CXCL12	2.06442e-17	0.748376	0.547	0.314	5.72567e-13	PALLD
iCAF.CXCL12	4.87957e-17	0.511002	0.241	0.062	1.35335e-12	COL8A2
iCAF.CXCL12	6.06267e-17	0.721259	0.355	0.145	1.68148e-12	SULF1
iCAF.CXCL12	7.39719e-17	0.603201	0.137	0.013	2.05161e-12	ABCA8
iCAF.CXCL12	9.56293e-17	0.867694	0.701	0.604	2.65228e-12	IER2
iCAF.CXCL12	1.03444e-16	0.736051	0.512	0.27	2.86901e-12	LIMA1
iCAF.CXCL12	1.08058e-16	0.681939	0.419	0.192	2.99699e-12	ITGBL1
iCAF.CXCL12	1.3239e-16	0.528107	0.93	0.825	3.67184e-12	COL6A2
iCAF.CXCL12	1.33816e-16	0.549243	0.244	0.061	3.71139e-12	FMO1
iCAF.CXCL12	1.56216e-16	0.603335	0.282	0.092	4.33265e-12	GASK1B
iCAF.CXCL12	1.58163e-16	0.792009	0.5	0.283	4.38664e-12	COL14A1
iCAF.CXCL12	1.64462e-16	0.597537	0.561	0.432	4.56137e-12	TSPO
iCAF.CXCL12	1.71983e-16	1.16507	0.355	0.18	4.76994e-12	CFH
iCAF.CXCL12	1.81292e-16	1.47922	0.209	0.067	5.02815e-12	C3
iCAF.CXCL12	2.25512e-16	0.505566	0.308	0.108	6.25458e-12	KDELR3
iCAF.CXCL12	2.36513e-16	0.608643	0.314	0.127	6.55969e-12	C1QTNF6
iCAF.CXCL12	2.78216e-16	0.62925	0.282	0.092	7.71632e-12	LRRC15
iCAF.CXCL12	3.51576e-16	0.615494	0.326	0.126	9.75095e-12	GOLM1
iCAF.CXCL12	3.97736e-16	0.659041	0.206	0.052	1.10312e-11	GRP
iCAF.CXCL12	8.40764e-16	0.785623	0.32	0.121	2.33186e-11	MATN3
iCAF.CXCL12	1.02759e-15	0.648969	0.712	0.577	2.85003e-11	NPC2
iCAF.CXCL12	1.4181e-15	0.772395	0.43	0.213	3.93311e-11	HSPG2
iCAF.CXCL12	1.62242e-15	3.03613	0.186	0.048	4.49977e-11	CFD
iCAF.CXCL12	1.62385e-15	0.619586	0.759	0.644	4.50376e-11	TAGLN
iCAF.CXCL12	2.05533e-15	0.875911	0.453	0.236	5.70045e-11	KLF10
iCAF.CXCL12	2.22406e-15	0.548015	0.387	0.183	6.16842e-11	FMOD
iCAF.CXCL12	3.80235e-15	0.512998	0.203	0.047	1.05458e-10	NEDD9
iCAF.CXCL12	3.94519e-15	0.539758	0.506	0.361	1.0942e-10	NUCB1
iCAF.CXCL12	5.70123e-15	0.616475	0.442	0.235	1.58124e-10	GPX8
iCAF.CXCL12	8.22297e-15	0.558841	0.183	0.05	2.28064e-10	CTSH
iCAF.CXCL12	1.50639e-14	0.66259	0.52	0.35	4.17798e-10	PDLIM7
iCAF.CXCL12	1.69045e-14	0.535628	0.721	0.601	4.68846e-10	CAVIN1
iCAF.CXCL12	4.69678e-14	0.917916	0.462	0.276	1.30265e-09	TNFAIP3
iCAF.CXCL12	5.10274e-14	0.588896	0.34	0.184	1.41524e-09	MPLKIP
iCAF.CXCL12	9.57739e-14	0.59752	0.474	0.285	2.65629e-09	CYBRD1
iCAF.CXCL12	1.10872e-13	0.60957	0.48	0.27	3.07504e-09	SMOC2
iCAF.CXCL12	1.19407e-13	0.66595	0.485	0.289	3.31174e-09	ADAM12
iCAF.CXCL12	1.49444e-13	0.523086	0.262	0.097	4.14483e-09	GALNT1
iCAF.CXCL12	1.53177e-13	0.595982	0.172	0.044	4.24837e-09	DIO2
iCAF.CXCL12	2.07825e-13	0.745837	0.378	0.178	5.76403e-09	KLF4
iCAF.CXCL12	2.15024e-13	0.644552	0.317	0.136	5.96368e-09	COL15A1
iCAF.CXCL12	2.51331e-13	0.559837	0.77	0.62	6.97067e-09	DYNLL1
iCAF.CXCL12	2.66848e-13	0.680625	0.541	0.333	7.40102e-09	TCF4
iCAF.CXCL12	4.25922e-13	0.753043	0.744	0.544	1.18129e-08	ANXA1
iCAF.CXCL12	4.28318e-13	0.596551	0.596	0.44	1.18794e-08	HCFC1R1
iCAF.CXCL12	5.87763e-13	0.976618	0.151	0.035	1.63016e-08	CCL11
iCAF.CXCL12	6.60383e-13	0.62391	0.448	0.245	1.83157e-08	EMILIN1
iCAF.CXCL12	7.5972e-13	0.653333	0.355	0.171	2.10708e-08	COL16A1
iCAF.CXCL12	1.24296e-12	0.571266	0.404	0.21	3.44736e-08	SVIL
iCAF.CXCL12	2.50801e-12	0.556037	0.485	0.318	6.95596e-08	TMED3
iCAF.CXCL12	2.62951e-12	0.595753	0.34	0.162	7.29294e-08	DENND2B
iCAF.CXCL12	4.77033e-12	0.684454	0.384	0.232	1.32305e-07	PLTP
iCAF.CXCL12	8.89642e-12	0.521734	0.547	0.383	2.46742e-07	ARPC1B
iCAF.CXCL12	1.00877e-11	0.531251	0.238	0.105	2.79783e-07	KIAA0930
iCAF.CXCL12	1.04894e-11	0.566083	0.669	0.466	2.90922e-07	LGALS3BP
iCAF.CXCL12	1.07838e-11	0.644261	0.555	0.382	2.9909e-07	SLC38A2
iCAF.CXCL12	1.20444e-11	0.502678	0.378	0.184	3.34052e-07	LUZP1
iCAF.CXCL12	1.36911e-11	0.525592	0.398	0.2	3.79724e-07	RGCC
iCAF.CXCL12	1.44778e-11	0.607435	0.36	0.177	4.01541e-07	MTRNR2L8
iCAF.CXCL12	1.74167e-11	0.517771	0.305	0.152	4.83051e-07	GLIPR2
iCAF.CXCL12	1.95582e-11	0.618429	0.337	0.189	5.42447e-07	SRPX
iCAF.CXCL12	2.03192e-11	0.501183	0.459	0.258	5.63553e-07	SSPN
iCAF.CXCL12	2.03988e-11	0.509817	0.337	0.176	5.65762e-07	LY96
iCAF.CXCL12	2.06667e-11	0.699397	0.613	0.469	5.73192e-07	DNAJA1
iCAF.CXCL12	2.34684e-11	0.508995	0.581	0.415	6.50896e-07	FKBP10
iCAF.CXCL12	2.93463e-11	0.620568	0.256	0.108	8.13921e-07	NOVA1
iCAF.CXCL12	3.40569e-11	0.693921	0.747	0.689	9.44568e-07	CEBPB
iCAF.CXCL12	3.4267e-11	0.558522	0.814	0.744	9.50396e-07	HSPA8
iCAF.CXCL12	4.25685e-11	0.549206	0.314	0.152	1.18064e-06	ADD3
iCAF.CXCL12	4.33434e-11	0.604974	0.706	0.544	1.20213e-06	MARCKS
iCAF.CXCL12	5.46444e-11	0.627619	0.41	0.261	1.51556e-06	DUXAP8
iCAF.CXCL12	6.18931e-11	0.609575	0.308	0.173	1.7166e-06	IRS2
iCAF.CXCL12	6.19387e-11	0.721932	0.372	0.193	1.71787e-06	DNAJB4
iCAF.CXCL12	7.04197e-11	0.636721	0.613	0.42	1.95309e-06	S100A13
iCAF.CXCL12	7.72214e-11	0.558263	0.497	0.344	2.14173e-06	CD55
iCAF.CXCL12	1.07155e-10	0.64977	0.718	0.551	2.97194e-06	CCNL1
iCAF.CXCL12	1.24867e-10	0.663573	0.424	0.309	3.46318e-06	BAG3
iCAF.CXCL12	1.30226e-10	0.637826	0.416	0.242	3.61183e-06	TSHZ2
iCAF.CXCL12	1.52947e-10	0.580664	0.375	0.199	4.24198e-06	PXDN
iCAF.CXCL12	2.5533e-10	0.518726	0.485	0.32	7.08159e-06	FCGRT
iCAF.CXCL12	3.58089e-10	0.507604	0.529	0.371	9.93159e-06	RRBP1
iCAF.CXCL12	4.37223e-10	0.651333	0.453	0.287	1.21264e-05	PLAU
iCAF.CXCL12	4.92095e-10	0.563584	0.497	0.335	1.36483e-05	CACYBP
iCAF.CXCL12	6.58102e-10	0.578748	0.247	0.117	1.82525e-05	FRMD6-AS1
iCAF.CXCL12	7.30189e-10	0.543512	0.297	0.164	2.02518e-05	FSCN1
iCAF.CXCL12	1.6703e-09	0.979299	0.602	0.423	4.63258e-05	IRF1
iCAF.CXCL12	7.39911e-09	0.521591	0.323	0.176	0.000205214	SMAD7
iCAF.CXCL12	3.19428e-08	0.641469	0.326	0.2	0.000885934	THBS1
iCAF.CXCL12	3.31318e-08	0.525785	0.326	0.199	0.00091891	LTBP3
iCAF.CXCL12	5.23916e-08	0.534765	0.189	0.074	0.00145308	HEY1
iCAF.CXCL12	6.43075e-08	0.663483	0.308	0.171	0.00178357	PIP
iCAF.CXCL12	6.80143e-08	0.664877	0.142	0.05	0.00188638	PTGDS
iCAF.CXCL12	1.00572e-07	0.562643	0.541	0.379	0.00278937	HSPH1
iCAF.CXCL12	1.09839e-07	0.623806	0.244	0.116	0.00304639	GADD45G
iCAF.CXCL12	1.46397e-07	0.739254	0.724	0.685	0.00406033	NFKBIA
iCAF.CXCL12	3.49291e-07	0.663469	0.628	0.529	0.00968758	BHLHE40
iCAF.CXCL12	5.88742e-07	0.501495	0.456	0.33	0.0163288	GAS6
iCAF.CXCL12	6.01133e-07	0.543398	0.285	0.164	0.0166724	TRIB1
iCAF.CXCL12	7.45618e-07	0.752031	0.651	0.564	0.0206797	GSN
iCAF.CXCL12	1.11534e-06	0.636782	0.578	0.461	0.0309339	NR4A1
myCAF	1.031e-169	4.28518	0.723	0.028	2.85947e-165	RGS5
myCAF	2.48291e-166	3.57459	0.727	0.049	6.88636e-162	NDUFA4L2
myCAF	1.16422e-122	2.36311	0.712	0.211	3.22896e-118	COL4A2
myCAF	5.52904e-105	2.39993	0.678	0.183	1.53348e-100	COL4A1
myCAF	8.4318e-101	2.14415	0.485	0.01	2.33856e-96	GJA4
myCAF	2.35002e-100	2.01949	0.499	0.013	6.51779e-96	MCAM
myCAF	3.03816e-95	2.74603	0.69	0.265	8.42634e-91	ADIRF
myCAF	4.74828e-94	1.68589	0.932	0.925	1.31694e-89	IGFBP7
myCAF	2.10179e-91	2.62226	0.729	0.365	5.82932e-87	CRIP1
myCAF	2.30964e-83	1.86787	0.409	0.007	6.40579e-79	HIGD1B
myCAF	3.18811e-79	1.76852	0.737	0.529	8.84223e-75	COL18A1
myCAF	1.85913e-78	1.8826	0.421	0.016	5.15629e-74	PPP1R14A
myCAF	1.29748e-72	1.51301	0.791	0.535	3.59857e-68	CAV1
myCAF	8.42154e-72	1.54337	0.686	0.514	2.33571e-67	CPE
myCAF	2.08718e-71	1.76416	0.46	0.065	5.78879e-67	KCNJ8
myCAF	2.31762e-70	1.32706	0.366	0.009	6.42792e-66	COX4I2
myCAF	3.4352e-69	2.04144	0.524	0.081	9.52754e-65	ANGPT2
myCAF	8.956e-69	1.13034	0.715	0.61	2.48395e-64	SLC25A5
myCAF	5.31596e-67	1.80484	0.472	0.068	1.47438e-62	TPPP3
myCAF	2.02025e-60	1.57251	0.647	0.315	5.60316e-56	SOD3
myCAF	1.67843e-58	1.37934	0.329	0.015	4.65513e-54	TINAGL1
myCAF	1.58573e-57	1.05966	0.316	0.012	4.39802e-53	ESAM
myCAF	2.13275e-57	0.87928	0.955	0.948	5.91519e-53	PTMA
myCAF	5.6419e-55	1.31794	0.803	0.729	1.56478e-50	SPARCL1
myCAF	3.02112e-54	1.40747	0.536	0.318	8.37908e-50	OAZ2
myCAF	8.41437e-54	1.34661	0.349	0.04	2.33373e-49	MEF2C
myCAF	4.55827e-53	0.79962	0.801	0.81	1.26424e-48	UQCRB
myCAF	2.58333e-52	1.22002	0.536	0.259	7.16485e-48	PDLIM1
myCAF	4.24176e-52	1.33909	0.532	0.193	1.17645e-47	A2M
myCAF	3.39538e-48	1.36859	0.472	0.187	9.41708e-44	CRIP2
myCAF	2.22364e-47	1.19314	0.298	0.022	6.16728e-43	PTP4A3
myCAF	4.91077e-47	0.849235	0.251	0.004	1.362e-42	CDH6
myCAF	8.07375e-47	1.17251	0.25	0.006	2.23925e-42	LYPD1
myCAF	3.1415e-46	1.44311	0.386	0.069	8.71294e-42	MAP3K7CL
myCAF	7.88305e-46	1.35154	0.452	0.156	2.18637e-41	NOTCH3
myCAF	1.45793e-44	1.14401	0.548	0.476	4.04356e-40	LHFPL6
myCAF	3.13759e-43	0.986504	0.546	0.408	8.70211e-39	CHCHD10
myCAF	1.15755e-42	0.724676	0.222	0.003	3.21047e-38	GPR4
myCAF	1.17306e-40	1.31993	0.386	0.102	3.25348e-36	ARHGDIB
myCAF	1.44535e-40	1.12773	0.361	0.094	4.00868e-36	SEPTIN4
myCAF	4.07468e-40	0.921361	0.657	0.608	1.13011e-35	SEPTIN7
myCAF	1.3783e-39	0.683429	0.189	0	3.82272e-35	FAM162B
myCAF	2.97206e-39	0.61427	0.756	0.764	8.243e-35	ATP5MC2
myCAF	1.90257e-37	1.16648	0.573	0.492	5.27677e-33	MIR4435-2HG
myCAF	3.46627e-37	0.846232	0.865	0.875	9.6137e-33	HLA-B
myCAF	4.8019e-37	0.577285	0.71	0.757	1.33181e-32	UQCRH
myCAF	6.26477e-37	1.18057	0.402	0.124	1.73753e-32	PGF
myCAF	1.35663e-36	1.16955	0.433	0.183	3.7626e-32	EPAS1
myCAF	4.72835e-36	0.702823	0.193	0.003	1.31141e-31	ADAP2
myCAF	1.05567e-35	0.900517	0.257	0.024	2.92789e-31	CCDC102B
myCAF	3.22738e-35	0.750636	0.207	0.007	8.95114e-31	LGI4
myCAF	3.58278e-35	1.04068	0.466	0.186	9.93683e-31	EPS8
myCAF	1.0092e-34	1.44386	0.407	0.135	2.79901e-30	ADAMTS1
myCAF	1.92079e-34	0.902908	0.322	0.065	5.32732e-30	EFHD1
myCAF	3.45319e-34	0.942472	0.754	0.772	9.57744e-30	TPM2
myCAF	2.38981e-33	0.760101	0.199	0.007	6.62813e-29	NGF
myCAF	6.05037e-33	0.995494	0.986	0.997	1.67807e-28	MALAT1
myCAF	1.0178e-32	0.88229	0.439	0.284	2.82286e-28	PPP1R12A
myCAF	1.66218e-32	1.01843	0.25	0.028	4.61007e-28	BCAM
myCAF	6.36659e-32	0.966187	0.452	0.268	1.76577e-27	STOM
myCAF	1.27365e-31	1.08851	0.326	0.084	3.53247e-27	ENPEP
myCAF	1.37518e-31	0.619467	0.183	0.006	3.81406e-27	ADGRF5
myCAF	5.44102e-31	1.47145	0.6	0.492	1.50907e-26	LAMA4
myCAF	6.87793e-31	0.684054	0.589	0.579	1.90759e-26	COX7B
myCAF	6.30262e-30	0.657767	0.984	0.99	1.74803e-25	B2M
myCAF	7.24137e-30	0.504881	0.647	0.703	2.00839e-25	EIF3K
myCAF	7.85681e-30	1.15116	0.577	0.451	2.17909e-25	HES4
myCAF	5.682e-29	1.06844	0.337	0.158	1.5759e-24	CSRP2
myCAF	6.3043e-29	0.765379	0.24	0.032	1.7485e-24	GPRC5C
myCAF	8.98419e-29	0.86032	0.659	0.56	2.49176e-24	MFGE8
myCAF	1.5036e-28	0.684293	0.216	0.024	4.17023e-24	FOXS1
myCAF	2.07206e-28	1.05989	0.478	0.295	5.74687e-24	PLXDC1
myCAF	3.10009e-28	0.788328	0.263	0.05	8.5981e-24	RNF152
myCAF	4.02073e-28	0.946098	0.326	0.141	1.11515e-23	CHN1
myCAF	4.0435e-28	0.748131	0.209	0.021	1.12146e-23	ABCC9
myCAF	1.027e-27	0.719442	0.173	0.009	2.84837e-23	AVPR1A
myCAF	1.09254e-27	0.627349	0.834	0.891	3.03015e-23	HLA-A
myCAF	1.36565e-27	0.784756	0.248	0.043	3.78762e-23	PDGFA
myCAF	3.63029e-27	0.733694	0.253	0.044	1.00686e-22	OLFML2A
myCAF	1.02452e-26	1.17069	0.156	0.004	2.84152e-22	MUSTN1
myCAF	1.04072e-26	0.5768	0.653	0.676	2.88644e-22	COX6B1
myCAF	9.74092e-26	0.629706	0.201	0.032	2.70164e-21	APOLD1
myCAF	1.11798e-25	0.782791	0.189	0.018	3.10071e-21	AC140912.1
myCAF	1.71657e-25	0.868947	0.32	0.096	4.76091e-21	ARHGAP29
myCAF	2.17216e-25	0.761397	0.552	0.535	6.02449e-21	ARPC5
myCAF	3.62075e-25	0.826488	0.384	0.242	1.00421e-20	CAV2
myCAF	3.83226e-25	0.554535	0.869	0.913	1.06288e-20	MYL6
myCAF	3.84437e-25	1.05685	0.69	0.685	1.06624e-20	CYTOR
myCAF	7.02912e-25	0.795578	0.433	0.227	1.94953e-20	DBNDD2
myCAF	8.5188e-25	0.85758	0.4	0.336	2.36269e-20	SGIP1
myCAF	1.01128e-24	0.670391	0.854	0.865	2.8048e-20	CALD1
myCAF	1.58659e-24	0.847852	0.209	0.031	4.40039e-20	SERPINI1
myCAF	1.60853e-24	0.683572	0.575	0.52	4.46127e-20	ATP5F1B
myCAF	1.89493e-24	0.734779	0.963	0.971	5.25558e-20	MT-CO1
myCAF	2.41117e-24	0.663058	0.189	0.024	6.68737e-20	FILIP1
myCAF	2.64546e-24	1.38601	0.524	0.389	7.3372e-20	ISG15
myCAF	4.32945e-24	0.638276	0.505	0.487	1.20077e-19	PSME1
myCAF	8.87349e-24	0.523276	0.678	0.691	2.46106e-19	SLC25A3
myCAF	1.31899e-23	1.22737	0.22	0.046	3.65822e-19	PLN
myCAF	1.55268e-23	0.764217	0.292	0.093	4.30636e-19	ISYNA1
myCAF	1.73256e-23	0.630374	0.238	0.049	4.80525e-19	PDE1A
myCAF	7.99125e-23	0.83279	0.201	0.034	2.21637e-18	ADAMTS9
myCAF	8.57282e-23	1.0199	0.357	0.205	2.37767e-18	CYGB
myCAF	1.26971e-22	0.723392	0.37	0.165	3.52154e-18	C1orf54
myCAF	1.61219e-22	0.70136	0.503	0.462	4.47141e-18	PRKAR1A
myCAF	1.86e-22	0.826536	0.429	0.23	5.1587e-18	PTK2
myCAF	3.80748e-22	0.54127	0.142	0.007	1.056e-17	RASD2
myCAF	3.978e-22	0.517008	0.224	0.041	1.1033e-17	GMFG
myCAF	4.96864e-22	0.560163	0.942	0.969	1.37805e-17	H3-3B
myCAF	5.44664e-22	0.718516	0.105	0	1.51063e-17	CD36
myCAF	7.06333e-22	1.06399	0.345	0.144	1.95901e-17	BST2
myCAF	7.14983e-22	0.734696	0.647	0.583	1.983e-17	IFITM2
myCAF	8.54228e-22	0.555458	0.509	0.507	2.3692e-17	TGFB1I1
myCAF	1.17412e-21	0.789487	0.269	0.068	3.25641e-17	EDNRB
myCAF	1.34965e-21	0.707243	0.61	0.536	3.74325e-17	SH3BGRL
myCAF	2.08432e-21	0.675622	0.195	0.031	5.78087e-17	NTRK2
myCAF	2.30198e-21	0.649235	0.25	0.077	6.38455e-17	RERG
myCAF	2.42474e-21	1.01667	0.156	0.013	6.72501e-17	MYH11
myCAF	2.45344e-21	0.726761	0.382	0.23	6.80463e-17	MAP3K20
myCAF	2.4837e-21	0.837825	0.331	0.239	6.88853e-17	CREM
myCAF	2.55967e-21	0.636066	0.236	0.056	7.09924e-17	PDE3A
myCAF	3.68375e-21	0.777041	0.6	0.574	1.02169e-16	CYCS
myCAF	6.81704e-21	0.94035	0.335	0.153	1.8907e-16	LBH
myCAF	2.07984e-20	0.667112	0.152	0.015	5.76844e-16	NRARP
myCAF	2.63325e-20	0.615642	0.947	0.976	7.30332e-16	MT-CO3
myCAF	2.65757e-20	0.976693	0.519	0.386	7.37077e-16	TFPI
myCAF	2.93351e-20	0.503844	0.595	0.604	8.13608e-16	SOD1
myCAF	3.00651e-20	0.699002	0.236	0.072	8.33855e-16	NDRG2
myCAF	4.25927e-20	0.537399	0.591	0.582	1.18131e-15	COX5B
myCAF	4.58135e-20	0.639246	0.583	0.667	1.27064e-15	COX6C
myCAF	1.45513e-19	0.799422	0.614	0.56	4.03582e-15	TMEM165
myCAF	2.92695e-19	0.709675	0.789	0.816	8.1179e-15	DSTN
myCAF	3.31124e-19	0.754544	0.353	0.183	9.18372e-15	EDNRA
myCAF	4.25135e-19	0.67308	0.251	0.119	1.17911e-14	C20orf27
myCAF	4.66552e-19	0.554319	0.179	0.034	1.29398e-14	CCDC3
myCAF	4.90374e-19	0.981151	0.684	0.675	1.36005e-14	MYL9
myCAF	1.27321e-18	0.587459	0.942	0.966	3.53124e-14	MT-CO2
myCAF	2.24183e-18	1.3301	0.351	0.215	6.21773e-14	ID4
myCAF	2.32628e-18	0.668767	0.207	0.047	6.45193e-14	TBX2
myCAF	5.6071e-18	0.915547	0.384	0.212	1.55513e-13	SPRY1
myCAF	6.12641e-18	0.540775	0.253	0.088	1.69916e-13	HSPB2
myCAF	7.07071e-18	0.513959	0.614	0.664	1.96106e-13	SDC2
myCAF	1.34386e-17	0.676953	0.616	0.616	3.72719e-13	TPM1
myCAF	1.3476e-17	0.827267	0.353	0.211	3.73757e-13	MYLK
myCAF	1.59578e-17	0.691217	0.255	0.088	4.4259e-13	GUCY1A1
myCAF	3.12552e-17	0.900222	0.398	0.452	8.66863e-13	RGS2
myCAF	3.41948e-17	0.615591	0.152	0.022	9.48394e-13	SORBS2
myCAF	1.11789e-16	0.694782	0.466	0.318	3.10047e-12	TGFBI
myCAF	1.31429e-16	0.712429	0.183	0.043	3.64517e-12	CARMN
myCAF	1.3898e-16	0.545049	0.583	0.482	3.8546e-12	MAP1B
myCAF	1.90694e-16	0.764591	0.339	0.203	5.28889e-12	ITGA1
myCAF	2.44864e-16	1.23584	0.38	0.19	6.79131e-12	CRYAB
myCAF	3.88949e-16	0.581067	0.135	0.018	1.07875e-11	WFDC1
myCAF	4.52692e-16	0.770016	0.404	0.34	1.25554e-11	SOCS2
myCAF	8.58741e-16	0.543463	0.376	0.306	2.38172e-11	EHD2
myCAF	9.80463e-16	0.534025	0.214	0.077	2.71931e-11	ITPR1
myCAF	1.28064e-15	0.703874	0.324	0.27	3.55184e-11	NUDT4
myCAF	1.28924e-15	0.611908	0.404	0.283	3.57572e-11	UBA2
myCAF	1.52106e-15	0.538183	0.351	0.333	4.21865e-11	ANXA6
myCAF	1.54131e-15	0.791961	0.885	0.881	4.27483e-11	HSPB1
myCAF	1.80649e-15	1.66477	0.528	0.449	5.01031e-11	ACTA2
myCAF	2.45382e-15	0.637562	0.24	0.091	6.80566e-11	S1PR3
myCAF	2.50299e-15	0.517917	0.144	0.031	6.94204e-11	AC100793.2
myCAF	3.57212e-15	0.523237	0.513	0.505	9.90727e-11	FKBP1A
myCAF	4.17455e-15	0.770389	0.651	0.574	1.15781e-10	PDGFRB
myCAF	4.33869e-15	0.888224	0.458	0.437	1.20334e-10	H1-0
myCAF	5.08237e-15	0.690295	0.464	0.362	1.40959e-10	PALM2AKAP2
myCAF	5.80429e-15	0.514044	0.702	0.707	1.60982e-10	PNRC1
myCAF	5.90961e-15	0.57956	0.269	0.134	1.63903e-10	GJC1
myCAF	1.45186e-14	0.639989	0.175	0.054	4.02673e-10	PRMT9
myCAF	1.78132e-14	0.581817	0.353	0.356	4.9405e-10	SNHG15
myCAF	2.69747e-14	0.726208	0.392	0.361	7.48143e-10	CSRP1
myCAF	2.94703e-14	0.544811	0.329	0.25	8.17358e-10	RSU1
myCAF	2.97185e-14	0.636246	0.335	0.299	8.24242e-10	ADAMTS4
myCAF	3.1788e-14	0.536106	0.382	0.331	8.8164e-10	DLC1
myCAF	3.3325e-14	0.573887	0.357	0.275	9.24269e-10	ASAH1
myCAF	4.19678e-14	0.75841	0.651	0.518	1.16398e-09	PHLDA1
myCAF	5.45637e-14	0.592538	0.333	0.311	1.51332e-09	UACA
myCAF	5.4804e-14	0.611767	0.285	0.121	1.51999e-09	ZFHX3
myCAF	9.75568e-14	0.618312	0.22	0.093	2.70574e-09	ARHGEF7
myCAF	9.97134e-14	0.589409	0.214	0.081	2.76555e-09	LURAP1L
myCAF	1.05633e-13	0.714573	0.29	0.209	2.92974e-09	AL118516.1
myCAF	1.99191e-13	0.547778	0.47	0.42	5.52457e-09	H2AJ
myCAF	2.56674e-13	0.590622	0.324	0.18	7.11886e-09	AOPEP
myCAF	2.6938e-13	0.550585	0.261	0.121	7.47124e-09	EBF1
myCAF	6.60591e-13	0.595349	0.351	0.186	1.83215e-08	JAG1
myCAF	1.43806e-12	0.754347	0.472	0.365	3.98846e-08	ATF3
myCAF	1.56445e-12	0.668152	0.322	0.19	4.33901e-08	NR2F2
myCAF	2.19892e-12	0.525691	0.271	0.113	6.0987e-08	MGLL
myCAF	3.95443e-12	0.707303	0.288	0.253	1.09676e-07	GLA
myCAF	5.82668e-12	0.553394	0.214	0.088	1.61603e-07	GUCY1B1
myCAF	1.01181e-11	0.578362	0.45	0.362	2.80627e-07	DKK3
myCAF	2.44519e-11	0.538228	0.77	0.781	6.78175e-07	BTG1
myCAF	2.56809e-11	0.792496	0.234	0.135	7.12259e-07	LPAR6
myCAF	3.10369e-11	0.523037	0.288	0.215	8.60809e-07	NDUFS2
myCAF	3.44068e-11	0.578807	0.402	0.314	9.54272e-07	ARID5A
myCAF	3.74554e-11	0.95419	0.172	0.057	1.03883e-06	PDK4
myCAF	3.92903e-11	0.523798	0.162	0.059	1.08972e-06	PPP1R12B
myCAF	7.79324e-11	0.744154	0.177	0.057	2.16146e-06	G0S2
myCAF	9.74458e-11	0.570357	0.501	0.477	2.70266e-06	RHOB
myCAF	2.84595e-10	0.623183	0.345	0.246	7.89324e-06	NMD3
myCAF	3.23803e-10	0.547963	0.218	0.131	8.98068e-06	AC027031.2
myCAF	4.08948e-10	0.566623	0.4	0.371	1.13422e-05	FRZB
myCAF	5.70467e-10	0.768031	0.678	0.667	1.58219e-05	KLF6
myCAF	1.84564e-09	0.603002	0.207	0.081	5.11889e-05	IGFBP2
myCAF	4.76073e-09	0.500247	0.158	0.078	0.000132039	EGFL6
myCAF	1.71345e-08	0.676452	0.48	0.426	0.000475226	TENT5A
myCAF	2.46126e-08	0.540725	0.832	0.901	0.00068263	NEAT1
myCAF	5.1099e-08	0.543205	0.277	0.183	0.00141723	CCND1
myCAF	5.54461e-08	0.621373	0.552	0.563	0.0015378	S100A4
myCAF	5.78697e-08	0.512551	0.376	0.314	0.00160502	PLAC9
myCAF	1.01695e-07	0.612608	0.273	0.231	0.00282052	H1-2
myCAF	1.28026e-06	0.66839	0.138	0.052	0.0355081	KCNMB1
myCAF	1.47475e-06	0.539886	0.31	0.237	0.0409023	FILIP1L
