# Supplementary material for: Migratory Tumor Cells Cooperate with Cancer Associated Fibroblasts in Hormone Receptor-Positive and HER2-Negative Breast Cancer
Source: Int J Mol Sci. 2024 May 28;25(11):5876. doi: 10.3390/ijms25115876 (PMC11172245; doi:10.3390/ijms25115876)
Supplement: Supplementary file 1 [file ijms-25-05876-s001.zip › ijms-2948981-supplementary(3)/supplementary_table4.xlsx]

## Sheet: Table S4
Table S4. GSEA analysis between four SC-f tumor subtypes from 10X scRNA-seq
SC-f tumor subtype	Pathway	setSize	enrichmentScore	NES	pvalue	p.adjust	qvalues	rank
Migratory	HALLMARK_EPITHELIAL_MESENCHYMAL_TRANSITION	57	0.632884	2.92208	1e-10	1.43333e-09	7.7193e-10	350
Migratory	HALLMARK_HYPOXIA	83	0.617516	3.07432	1e-10	1.43333e-09	7.7193e-10	389
Migratory	HALLMARK_OXIDATIVE_PHOSPHORYLATION	107	-0.538767	-3.01396	1e-10	1.43333e-09	7.7193e-10	594
Migratory	HALLMARK_TNFA_SIGNALING_VIA_NFKB	104	0.453312	2.36117	5.85539e-08	6.29454e-07	3.38996e-07	423
Migratory	HALLMARK_ESTROGEN_RESPONSE_LATE	81	-0.445773	-2.35576	1.09554e-06	9.42165e-06	5.07409e-06	268
Migratory	HALLMARK_GLYCOLYSIS	67	0.471512	2.26276	4.98842e-06	3.57503e-05	1.92535e-05	221
Migratory	HALLMARK_APICAL_JUNCTION	44	0.535108	2.30462	1.0017e-05	6.15333e-05	3.31391e-05	531
Migratory	HALLMARK_APOPTOSIS	63	0.441002	2.08192	6.95088e-05	0.000358051	0.000192831	205
Migratory	HALLMARK_P53_PATHWAY	66	0.423969	2.02896	7.4941e-05	0.000358051	0.000192831	448
Migratory	HALLMARK_MITOTIC_SPINDLE	49	0.483988	2.15989	0.000185552	0.000797875	0.0004297	658
Migratory	HALLMARK_UV_RESPONSE_DN	33	0.520134	2.10997	0.000393358	0.00153767	0.000828122	463
Migratory	HALLMARK_IL2_STAT5_SIGNALING	47	0.397685	1.75972	0.00460525	0.0153058	0.00824303	325
Migratory	HALLMARK_INFLAMMATORY_RESPONSE	47	0.395097	1.74827	0.0049917	0.0153058	0.00824303	759
Migratory	HALLMARK_CHOLESTEROL_HOMEOSTASIS	27	0.480009	1.84064	0.00520808	0.0153058	0.00824303	431
Migratory	HALLMARK_MTORC1_SIGNALING	76	0.332645	1.62574	0.00533923	0.0153058	0.00824303	347
Migratory	HALLMARK_ESTROGEN_RESPONSE_EARLY	75	-0.322848	-1.67823	0.00845066	0.021472	0.0115639	268
Migratory	HALLMARK_INTERFERON_ALPHA_RESPONSE	23	-0.461876	-1.77897	0.00898094	0.021472	0.0115639	273
Migratory	HALLMARK_PI3K_AKT_MTOR_SIGNALING	31	0.448693	1.78435	0.00898829	0.021472	0.0115639	627
Migratory	HALLMARK_KRAS_SIGNALING_UP	40	0.389562	1.66037	0.0107926	0.0244253	0.0131544	388
Migratory	HALLMARK_ANDROGEN_RESPONSE	33	0.41649	1.68953	0.0229434	0.0493283	0.0265661	481
Migratory	HALLMARK_IL6_JAK_STAT3_SIGNALING	17	0.496226	1.63598	0.0241971	0.0495465	0.0266835	69
Secretory	HALLMARK_HYPOXIA	67	-0.604955	-2.86254	1e-10	4e-09	2.10526e-09	176
Secretory	HALLMARK_EPITHELIAL_MESENCHYMAL_TRANSITION	45	-0.642321	-2.80199	9.86616e-10	1.97323e-08	1.03854e-08	102
Secretory	HALLMARK_OXIDATIVE_PHOSPHORYLATION	61	0.471751	2.9452	6.23701e-09	8.31601e-08	4.37685e-08	503
Secretory	HALLMARK_ESTROGEN_RESPONSE_LATE	60	0.370722	2.28271	3.49941e-05	0.000349941	0.00018418	105
Secretory	HALLMARK_GLYCOLYSIS	44	-0.51294	-2.21729	6.2227e-05	0.000497816	0.000262009	228
Secretory	HALLMARK_APOPTOSIS	47	-0.456866	-2.01487	0.000580188	0.00386792	0.00203575	199
Secretory	HALLMARK_APICAL_JUNCTION	33	-0.495604	-1.99832	0.00158258	0.00904333	0.00475965	254
Secretory	HALLMARK_TNFA_SIGNALING_VIA_NFKB	78	-0.352824	-1.71963	0.00431289	0.0201574	0.0106092	191
Secretory	HALLMARK_MITOTIC_SPINDLE	28	-0.477191	-1.83205	0.00453543	0.0201574	0.0106092	383
Secretory	HALLMARK_P53_PATHWAY	44	-0.421121	-1.82038	0.00598318	0.0239327	0.0125962	119
Secretory	HALLMARK_G2M_CHECKPOINT	25	-0.46282	-1.72838	0.0128972	0.0468991	0.0246837	452
Proliferating	HALLMARK_E2F_TARGETS	97	0.62012	3.44333	1e-10	9.75e-10	4.47368e-10	234
Proliferating	HALLMARK_G2M_CHECKPOINT	78	0.61454	3.26473	1e-10	9.75e-10	4.47368e-10	234
Proliferating	HALLMARK_HYPOXIA	44	-0.660128	-3.41366	1e-10	9.75e-10	4.47368e-10	132
Proliferating	HALLMARK_TNFA_SIGNALING_VIA_NFKB	54	-0.61741	-3.4171	1e-10	9.75e-10	4.47368e-10	206
Proliferating	HALLMARK_EPITHELIAL_MESENCHYMAL_TRANSITION	34	-0.649121	-3.09488	8.76597e-10	6.83746e-09	3.13729e-09	119
Proliferating	HALLMARK_INFLAMMATORY_RESPONSE	19	-0.63721	-2.48385	1.10279e-05	7.16811e-05	3.28901e-05	195
Proliferating	HALLMARK_P53_PATHWAY	30	-0.53263	-2.43505	3.1691e-05	0.000176564	8.10146e-05	79
Proliferating	HALLMARK_IL2_STAT5_SIGNALING	19	-0.575295	-2.2425	0.000168967	0.000823716	0.000377954	182
Proliferating	HALLMARK_APOPTOSIS	34	-0.466686	-2.22507	0.000205447	0.000890268	0.00040849	165
Proliferating	HALLMARK_KRAS_SIGNALING_UP	16	-0.577984	-2.12918	0.000856698	0.00334112	0.00153304	248
Proliferating	HALLMARK_UV_RESPONSE_DN	18	-0.549445	-2.10244	0.000964082	0.00341811	0.00156836	245
Proliferating	HALLMARK_MYC_TARGETS_V1	62	0.3886	1.95167	0.00129292	0.004202	0.00192805	393
Proliferating	HALLMARK_COMPLEMENT	20	-0.512945	-2.05802	0.00176053	0.00528158	0.0024234	185
Proliferating	HALLMARK_COAGULATION	12	-0.580487	-1.94901	0.00304948	0.00849497	0.00389783	304
Proliferating	HALLMARK_CHOLESTEROL_HOMEOSTASIS	17	-0.523568	-1.97483	0.00342145	0.00889576	0.00408172	129
Proliferating	HALLMARK_SPERMATOGENESIS	11	0.624773	1.87748	0.00396807	0.00967218	0.00443798	329
Proliferating	HALLMARK_APICAL_JUNCTION	23	-0.464629	-1.92143	0.00431017	0.00988805	0.00453703	240
Proliferating	HALLMARK_DNA_REPAIR	29	0.452592	1.86918	0.0047173	0.0102208	0.00468971	292
Proliferating	HALLMARK_ANDROGEN_RESPONSE	21	-0.447423	-1.81815	0.0124363	0.0255272	0.0117129	175
Proliferating	HALLMARK_MYOGENESIS	18	-0.445786	-1.70579	0.0135747	0.0264707	0.0121458	306
Proliferating	HALLMARK_MITOTIC_SPINDLE	42	0.37407	1.72117	0.0143316	0.0266159	0.0122124	302
Proliferating	HALLMARK_INTERFERON_GAMMA_RESPONSE	25	-0.385493	-1.64112	0.0187011	0.033152	0.0152114	343
Dysfunctional	HALLMARK_TNFA_SIGNALING_VIA_NFKB	59	-0.590863	-3.32745	1e-10	2.9e-09	2.10526e-09	149
Dysfunctional	HALLMARK_HYPOXIA	46	-0.528918	-2.77479	9.77686e-08	1.41764e-06	1.02914e-06	116
Dysfunctional	HALLMARK_EPITHELIAL_MESENCHYMAL_TRANSITION	33	-0.583662	-2.75626	2.52226e-07	2.43818e-06	1.77001e-06	120
Dysfunctional	HALLMARK_P53_PATHWAY	30	-0.547051	-2.49673	9.54987e-06	6.92366e-05	5.02625e-05	99
Dysfunctional	HALLMARK_OXIDATIVE_PHOSPHORYLATION	26	0.494857	2.57496	4.55329e-05	0.000264091	0.000191717	177
Dysfunctional	HALLMARK_DNA_REPAIR	10	0.623482	2.136	0.00186001	0.00899003	0.00652634	196
Dysfunctional	HALLMARK_GLYCOLYSIS	24	-0.416484	-1.77656	0.00857586	0.0355285	0.025792	122
