# Supplementary material for: Migratory Tumor Cells Cooperate with Cancer Associated Fibroblasts in Hormone Receptor-Positive and HER2-Negative Breast Cancer
Source: Int J Mol Sci. 2024 May 28;25(11):5876. doi: 10.3390/ijms25115876 (PMC11172245; doi:10.3390/ijms25115876)
Supplement: Supplementary file 1 [file ijms-25-05876-s001.zip › ijms-2948981-supplementary(3)/supplementary_table8.xlsx]

## Sheet: Table S8
Table S8. Pseudotime dependent expressed genes from trajectory analysis of two type of iCAFs from 10X scRNA-seq
gene_short_name	pval	qval	vst.mean	vst.variance	vst.variance.expected	vst.variance.standardized	num_cells_expressed
HES4	0	0	1.64399	7.49756	6.56106	1.14274	9439
ISG15	0	0	3.39324	146.018	23.6932	5.18598	9804
RNF223	0	0	0.34717	1.0929	0.600424	1.82021	3102
TNFRSF18	0	0	0.7202	1.99847	1.71845	1.16295	6252
C1QTNF12	0	0	0.184319	0.563598	0.270567	2.08303	1656
MRPL20	0	0	2.04865	7.06616	9.63688	0.733241	11542
PARK7	0	0	4.33932	23.8944	36.9821	0.646108	14660
ERRFI1	0	0	3.71592	84.0468	27.9141	3.0109	7844
ENO1	0	0	5.79729	94.0632	62.8391	1.49689	13425
SPSB1	0	0	0.313457	0.700828	0.524304	1.33668	3210
FBLIM1	0	0	0.381266	1.1015	0.681683	1.61585	3424
SRARP	0	0	0.599901	2.52435	1.30505	1.93429	4314
IGSF21	0	0	0.153187	0.48411	0.216979	2.23114	1329
MICOS10	0	0	3.90408	20.7574	30.5247	0.68002	14184
TCEA3	0	0	0.714709	1.64648	1.6985	0.969372	6634
SH3BGRL3	0	0	4.16779	66.47	34.3675	1.93409	12578
HMGN2	0	0	2.76797	22.183	16.4419	1.34918	12412
SFN	0	0	2.69187	102.91	15.6436	6.57842	6347
WASF2	0	0	1.32065	5.03379	4.52604	1.11218	8912
IFI6	0	0	3.86751	137.375	30.0087	4.57785	7123
ATP5IF1	0	0	2.44562	10.9167	13.1868	0.82785	12283
SESN2	0	0	0.238566	0.524293	0.369838	1.41763	2682
SNHG12	0	0	0.33207	1.03897	0.565746	1.83645	3529
FABP3	0	0	0.183056	3.88248	0.268379	14.4664	624
TINAGL1	0	0	0.470653	3.27836	0.914804	3.58368	2900
MAP7D1	0	0	0.665898	1.64496	1.52569	1.07818	6103
EVA1B	0	0	0.632131	2.76012	1.41095	1.95622	4728
AKIRIN1	0	0	0.707352	1.46608	1.67192	0.876879	6931
NDUFS5	0	0	3.61335	15.2715	26.5374	0.575472	14236
CAP1	0	0	1.63076	5.66944	6.47044	0.876206	10449
CITED4	0	0	1.77214	16.1296	7.47149	2.15882	7502
EDN2	0	0	1.00225	27.7643	2.88224	9.63287	2554
YBX1	0	0	5.01631	36.4755	48.1822	0.757033	14352
SLC2A1	0	0	0.688904	2.79087	1.60611	1.73766	5649
TSPAN1	0	0	1.07445	6.85345	3.22406	2.12572	6110
UQCRH	0	0	5.3162	37.0745	53.5911	0.691803	14937
CYP4X1	0	0	0.854884	5.94649	2.24026	2.65437	4554
CYP4Z1	0	0	1.37248	20.1169	4.82724	4.16737	4190
PDZK1IP1	0	0	1.20365	17.3689	3.88086	4.47551	4907
TACSTD2	0	0	11.7776	545.828	236.002	2.31281	14423
AK4	0	0	0.517433	1.46978	1.04922	1.40083	4478
PDE4B	0	0	0.403942	2.72849	0.737964	3.69731	2380
GADD45A	0	0	1.62823	20.696	6.45321	3.20709	7358
GNG12	0	0	0.743315	2.17587	1.80359	1.20641	6543
PTGER3	0	0	0.645967	4.10088	1.45748	2.81367	4007
BCL10	0	0	0.857519	3.63723	2.25109	1.61576	6405
CCN1	0	0	3.77609	118.655	28.7371	4.129	8946
GBP2	0	0	0.4488	1.98273	0.854941	2.31915	3883
GCLM	0	0	0.51606	1.69012	1.04516	1.6171	4561
ARHGAP29	0	0	1.77121	18.5808	7.46464	2.48917	7225
ARHGAP29-AS1	0	0	0.348927	4.54006	0.604517	7.51023	2003
F3	0	0	0.561577	8.5581	1.18335	7.23209	2328
CNN3	0	0	1.94498	14.0192	8.7942	1.59414	8335
GSTM3	0	0	1.95196	18.4121	8.84978	2.08051	8302
RHOC	0	0	4.40032	28.8421	37.9337	0.760329	13872
OLFML3	0	0	0.15736	1.19685	0.22402	5.34261	881
HMGCS2	0	0	0.393236	3.66581	0.711161	5.15468	2025
NOTCH2	0	0	0.393181	0.791425	0.711024	1.11308	4385
PDZK1	0	0	0.497721	3.03158	0.991574	3.05734	3080
RNF115	0	0	1.35475	6.46711	4.72312	1.36925	9041
TXNIP	0	0	1.17334	7.65033	3.72156	2.05568	6601
PLEKHO1	0	0	0.467523	1.64156	0.906113	1.81165	3991
ENSA	0	0	4.54615	38.4016	40.255	0.953959	13960
SELENBP1	0	0	1.05886	4.23023	3.14871	1.34348	7371
S100A10	0	0	15.6579	1144.9	405.808	2.82129	11715
S100A11	0	0	15.7244	478.265	409.113	1.16903	15360
S100A6	0	0	61.6922	16608.2	5997.31	2.76927	14426
S100A2	0	0	0.386208	21.0676	0.693791	17.5927	1835
S100A16	0	0	9.76951	351.214	165.88	2.11727	13248
S100A14	0	0	12.0681	619.435	247.148	2.50633	11661
S100A13	0	0	5.056	43.9168	48.8824	0.898417	14540
SLC39A1	0	0	1.70082	6.43459	6.95744	0.924851	10350
CREB3L4	0	0	1.23769	5.04635	4.06362	1.24183	8077
IL6R	0	0	0.299237	0.94208	0.493525	1.90888	2678
KRTCAP2	0	0	4.32125	22.0916	36.7025	0.601909	14680
MUC1	0	0	4.28902	61.8452	36.2061	1.70814	11113
FDPS	0	0	2.30934	22.016	11.9108	1.84841	11074
LAMTOR2	0	0	3.74359	22.3925	28.2912	0.791502	13765
CRABP2	0	0	13.3901	359.165	301.065	1.19298	15161
MRPL24	0	0	1.5176	4.5998	5.72117	0.803997	10298
TAGLN2	0	0	7.32257	82.5768	96.79	0.853154	15192
PEA15	0	0	1.2949	4.10505	4.37992	0.937241	9211
F11R	0	0	1.94015	8.44217	8.75578	0.964182	10915
TSTD1	0	0	4.8914	33.1092	46.0102	0.719606	14571
NECTIN4	0	0	0.873771	2.36101	2.3184	1.01838	7470
PFDN2	0	0	2.90617	12.7999	17.9386	0.713542	13379
UFC1	0	0	4.51277	31.2417	39.7179	0.786591	14808
SDHC	0	0	2.40713	8.53197	12.8204	0.6655	12663
HSPA6	0	0	2.27722	99.0163	11.6187	8.52215	4914
PBX1	0	0	1.87251	13.2118	8.22632	1.60604	9474
MPC2	0	0	8.98682	326.588	141.826	2.30275	14577
ATP1B1	0	0	5.37276	129.934	54.6417	2.37793	11301
PRDX6	0	0	2.85423	13.0609	17.369	0.751969	12936
GAS5	0	0	13.6467	327.85	312.143	1.05032	16284
RASAL2	0	0	0.355021	0.9785	0.61879	1.58131	3385
QSOX1	0	0	1.27436	4.69822	4.26507	1.10156	8766
RGS16	0	0	0.506451	3.49541	1.01693	3.43723	2979
LAMC1	0	0	0.338604	0.680037	0.580633	1.1712	3832
LAMC2	0	0	0.615165	7.04402	1.35479	5.19936	3579
CSRP1	0	0	1.76281	19.5366	7.40316	2.63896	8309
KDM5B	0	0	2.33838	8.67129	12.1777	0.712062	12411
BTG2	0	0	6.42376	157.076	75.9334	2.0686	12495
ATP2B4	0	0	0.268654	0.700553	0.429523	1.631	2808
NUCKS1	0	0	3.98512	26.0417	31.6828	0.821951	14510
IL24	0	0	0.291166	5.7209	0.476362	12.0095	811
CD55	0	0	1.29473	8.80693	4.379	2.01118	7720
LAMB3	0	0	1.19151	18.4867	3.8167	4.84364	3719
IRF6	0	0	1.18619	4.75091	3.7887	1.25397	8667
TGFB2	0	0	0.398287	2.55451	0.723755	3.52953	2248
DUSP10	0	0	1.02306	6.33628	2.97891	2.12705	6442
CAPN2	0	0	1.82205	10.446	7.84223	1.33202	9517
TP53BP2	0	0	0.450338	1.28071	0.859089	1.49078	4265
ENAH	0	0	1.86647	8.02664	8.17985	0.98127	10521
SRP9	0	0	4.22984	24.6772	35.3028	0.699016	14660
H3-3A	0	0	25.4692	754.373	1038.61	0.726332	17574
MRPL55	0	0	1.98809	7.09633	9.1403	0.776379	11534
EGLN1	0	0	0.51919	1.48872	1.05443	1.41187	4796
OPN3	0	0	0.407456	1.09012	0.746853	1.45962	3876
ADI1	0	0	0.757481	1.80616	1.85667	0.972797	6898
ID2	0	0	1.93197	20.2987	8.6909	2.33563	8503
RAB10	0	0	1.49256	5.05382	5.56159	0.908701	10299
ATRAID	0	0	1.34536	3.14494	4.66844	0.67366	10283
FOSL2	0	0	0.668424	2.08119	1.53443	1.35633	5799
ZFP36L2	0	0	2.31697	42.1382	11.9806	3.51719	8712
EPAS1	0	0	0.295503	1.02743	0.485559	2.11598	2778
SERTAD2	0	0	0.461484	1.26742	0.889451	1.42495	4578
MXD1	0	0	1.4287	9.67179	5.16471	1.87267	6882
WBP1	0	0	0.892055	1.8491	2.3952	0.772002	8129
HK2	0	0	0.526822	1.83144	1.07718	1.70022	4639
KCMF1	0	0	0.568989	1.19891	1.20652	0.993692	5890
CYTOR	0	0	1.83281	19.3022	7.92337	2.43611	8121
ARID5A	0	0	0.637182	1.95357	1.42786	1.36818	5464
COX5B	0	0	5.7941	41.8803	62.7755	0.667143	15233
FHL2	0	0	3.30912	43.7316	22.6463	1.93107	9657
SOWAHC	0	0	0.528743	2.46355	1.08294	2.27487	4136
MALL	0	0	0.112392	0.396164	0.15114	2.62117	942
MIR4435-2HG	0	0	0.442212	1.15047	0.837272	1.37407	4189
CHCHD5	0	0	1.23999	3.06358	4.07615	0.751588	9626
ACTR3	0	0	1.34179	4.2532	4.64774	0.915113	9465
INSIG2	0	0	0.42832	1.14615	0.800578	1.43165	4293
DBI	0	0	7.28804	136.491	95.9437	1.42262	13815
MZT2B	0	0	6.6715	76.1925	81.4388	0.935579	14807
MZT2A	0	0	4.20068	35.0717	34.8618	1.00602	13987
CXCR4	0	0	0.449789	3.92726	0.857606	4.57933	2974
RND3	0	0	0.826168	3.87841	2.1238	1.82617	5376
KCNJ3	0	0	0.62071	3.15385	1.37303	2.29699	3384
ITGB6	0	0	0.731126	3.78653	1.75846	2.15332	4684
GRB14	0	0	0.708505	4.66547	1.67608	2.78356	3616
ATP5MC3	0	0	4.49498	33.8951	39.433	0.85956	14330
ITPRID2	0	0	0.467029	1.54302	0.904744	1.70548	4192
SLC40A1	0	0	2.31823	42.047	11.9922	3.50619	5175
MYO1B	0	0	0.329655	0.984228	0.560288	1.75665	2975
NABP1	0	0	0.338879	0.939954	0.581262	1.61709	3268
HSPE1	0	0	4.40965	30.9009	38.0803	0.811465	13691
BZW1	0	0	2.96255	17.1648	18.5666	0.924495	12899
NDUFB3	0	0	1.63559	4.19418	6.50346	0.644915	11089
IGFBP5	0	0	2.03371	142.757	9.51331	14.546	2883
ARPC2	0	0	3.09932	15.9601	20.1316	0.792789	13198
PNKD	0	0	0.945094	2.11976	2.62443	0.807704	8234
AP1S3	0	0	0.302531	0.70959	0.500592	1.4175	3092
MRPL44	0	0	0.625707	4.14394	1.38957	2.98219	5088
SH3BP4	0	0	0.579037	6.0819	1.23822	4.91182	3798
MLPH	0	0	2.03426	6.48246	9.51784	0.681086	11986
LRRFIP1	0	0	2.98677	16.5996	18.8394	0.881111	12689
COPS9	0	0	3.80717	24.4334	29.1665	0.837722	13642
MAB21L4	0	0	0.194367	1.38666	0.288032	4.81427	1090
BHLHE40	0	0	3.05529	56.6437	19.6213	2.88685	10308
LMCD1	0	0	0.940153	13.6002	2.60267	5.22548	4245
TMEM40	0	0	0.218031	1.06673	0.330909	3.22362	1690
SLC6A6	0	0	0.221271	0.654199	0.336986	1.94132	2175
LRRFIP2	0	0	1.25586	4.49515	4.16285	1.07982	8899
CDCP1	0	0	0.648493	2.3525	1.46605	1.60465	4986
LTF	3.021438526491E-310	0	3.28518	276.049	22.3524	12.3499	4685
TMA7	0	0	6.63323	47.8814	80.5763	0.594237	15741
NDUFAF3	0	0	1.49734	5.52455	5.59186	0.987962	9826
GPX1	0	0	3.0895	21.5078	20.0172	1.07447	11740
RHOA	0	0	5.90633	55.2149	65.0329	0.849031	15109
SEMA3B	0	0	0.666227	2.36888	1.52682	1.55151	5133
RASSF1	0	0	0.561302	1.51278	1.1825	1.27931	5202
SPCS1	0	0	4.06929	24.4523	32.907	0.743071	14280
GBE1	0	0	0.404436	2.00982	0.739212	2.71888	3318
CHMP2B	0	0	1.27123	3.18999	4.2477	0.750992	9819
CD47	0	0	1.0151	4.36991	2.94175	1.48548	7335
C3orf52	0	0	0.353429	0.729518	0.615049	1.18611	3888
NDUFB4	0	0	4.04497	19.1836	32.551	0.58934	14654
MGLL	0	0	0.831988	4.96189	2.14718	2.31089	4574
RAB7A	0	0	2.00763	5.76224	9.29926	0.619645	11933
TRH	0	0	4.43727	264.611	38.5157	6.87021	3721
RBP1	0	0	0.658321	4.19035	1.4996	2.79432	3637
PLOD2	0	0	1.12711	21.4813	3.48473	6.16439	3969
AGTR1	0	0	0.283204	1.41573	0.459633	3.08013	1550
CPB1	0	0	2.64086	339.913	15.1188	21.9795	2414
TM4SF1	0	0	12.3731	802.352	259.122	3.09642	10310
TSC22D2	0	0	0.723824	1.94514	1.73168	1.12327	6490
RAP2B	0	0	0.749904	4.08938	1.82819	2.23685	4704
SERPINI1	0	0	0.691978	8.57775	1.617	5.30473	2242
TNFSF10	0	0	1.39022	12.2828	4.93248	2.49018	6536
DNAJC19	0	0	1.22583	3.85395	3.99949	0.96361	9210
TPRG1	0	0	0.568166	3.54418	1.20394	2.94382	3794
CCDC50	0	0	0.596936	1.91819	1.29547	1.48069	5171
HES1	0	0	3.36315	58.3297	23.3162	2.50168	10629
PPP1R2	0	0	1.78631	10.7684	7.57579	1.42142	10501
APOD	0	0	1.12387	210.418	3.46842	28.9869	2184
ATP5ME	0	0	3.88947	21.2186	30.3181	0.699865	14335
TNIP2	0	0	0.573382	1.33885	1.22034	1.09712	5682
S100P	0	0	4.52353	122.779	39.8906	3.0779	8012
WDR1	0	0	1.34492	4.71245	4.66589	1.00998	9471
RHOH	0	0	0.625707	2.87368	1.38957	2.06804	4924
TMEM165	0	0	2.41657	16.4116	12.9098	1.27125	11332
HOPX	0	0	0.455005	3.26062	0.87174	3.74036	2405
UGT2B11	0	0	0.465711	6.52152	0.901099	7.13445	1771
UGT2B4	0	0	0.181683	1.5079	0.266	5.66879	842
NPFFR2	0	0	0.100807	0.574287	0.13356	4.29983	723
ALB	0	0	4.2434	382.478	35.5088	10.7713	1430
CXCL8	0	0	4.79559	929.249	44.3765	20.4763	3942
CXCL1	0	0	0.9765	139.383	2.76469	27.1877	1445
CXCL2	0	0	0.971833	107.29	2.74364	21.3697	2127
EREG	0	0	0.241805	2.16193	0.376088	5.74848	1171
AREG	0	0	11.7741	1113.46	235.869	4.72066	9833
CXCL13	0	0	3.82315	309.954	29.3884	10.5468	2756
ANXA3	0	0	0.639214	2.96487	1.43469	2.06656	4560
PDLIM5	0	0	1.24389	4.98257	4.09737	1.21604	8552
TSPAN5	0	0	0.294131	0.758255	0.482642	1.57105	2916
EIF4E	0	0	1.30456	3.66119	4.43448	0.825618	9829
UBE2D3	0	0	3.75572	19.7308	28.4573	0.69335	14054
ARSJ	0	0	0.163619	0.386691	0.23469	1.64767	1745
USP53	0	0	2.44216	33.4202	13.1537	2.54074	7572
ANXA5	0	0	1.89216	8.96333	8.37847	1.0698	10814
GRIA2	0	0	0.219349	0.682446	0.333379	2.04706	1881
CPE	0	0	1.86493	43.8917	8.16805	5.37359	4144
PALLD	0	0	0.923022	6.81826	2.52787	2.69723	5428
NDUFS6	0	0	2.45973	8.92783	13.3224	0.670138	12455
CMBL	0	0	0.542305	1.10623	1.12397	0.984221	5635
TRIO	0	0	0.318015	0.751596	0.534324	1.40663	3423
RETREG1	0	0	0.553066	2.03514	1.15697	1.75902	4200
SUB1	0	0	7.36858	119.133	97.9232	1.2166	15762
SELENOP	0	0	2.00659	17.7688	9.29075	1.91253	9299
ITGA2	0	0	0.776533	5.54824	1.92914	2.87601	3983
PLK2	0	0	1.32103	9.66933	4.52824	2.13534	7752
LHFPL2	0	0	0.153242	0.277361	0.217071	1.27774	1905
COX7C	0	0	9.4919	86.1132	157.138	0.548009	16379
LUCAT1	0	0	0.126448	0.442773	0.173113	2.55771	1102
ELL2	0	0	0.671114	2.6465	1.54376	1.71432	5137
CAST	0	0	1.47598	5.58592	5.45713	1.0236	9640
TNFAIP8	0	0	0.197112	0.387347	0.292848	1.32269	2318
ISOC1	0	0	0.41679	1.81579	0.770685	2.35607	3467
PDLIM4	0	0	0.466974	1.66766	0.904592	1.84355	3936
SHROOM1	0	0	0.525504	3.51611	1.07324	3.27618	3354
UQCRQ	0	0	7.53572	117.122	102.093	1.14721	14984
PPP2CA	0	0	1.33322	3.36606	4.59824	0.732032	9775
CXCL14	0	0	6.99649	1675.97	88.9418	18.8434	2644
EGR1	0	0	3.02652	37.5314	19.2912	1.94552	9812
CYSTM1	0	0	1.91577	7.07889	8.56311	0.826673	11166
NDUFA2	0	0	2.4706	9.7396	13.4272	0.725361	12336
NR3C1	0	0	0.214133	0.478524	0.323617	1.47867	2355
TNIP1	0	0	0.85137	2.97203	2.22586	1.33523	6583
ATOX1	0	0	2.075	7.66086	9.85672	0.777221	11452
STC2	0	0	1.42102	13.167	5.11791	2.57273	6904
CLTB	0	0	1.78735	8.20192	7.5835	1.08155	10264
PDLIM7	0	0	0.504145	1.87881	1.0102	1.85984	4156
SQSTM1	0	0	4.23335	45.3233	35.3561	1.28191	13135
SCGB3A1	0	0	1.40795	216.873	5.03883	17.2493	3555
EDN1	0	0	0.952397	11.266	2.65674	4.24052	3706
ATXN1	0	0	0.342832	0.71389	0.590365	1.20923	3897
SOX4	0	0	5.68034	131.326	60.5263	2.16974	13144
H1-2	0	0	7.56152	245.09	102.744	2.38544	12835
H2AC6	0	0	1.91319	9.32845	8.54283	1.09196	10250
TUBB	0	0	4.366	48.8644	37.397	1.30664	13220
IER3	0	0	9.24614	348.216	149.592	2.32777	14063
CLIC1	0	0	6.23522	52.8677	71.8676	0.735626	15392
HSPA1A	0	0	11.042	706.251	208.911	3.38063	12097
HSPA1B	0	0	2.67595	51.0205	15.4789	3.29613	8322
UQCC2	0	0	1.44968	3.98161	5.29347	0.752175	10287
HMGA1	0	0	2.75419	30.849	16.296	1.89305	10261
SPDEF	0	0	1.58003	6.9929	6.12884	1.14098	9004
CDKN1A	0	0	1.06177	5.96439	3.1627	1.88585	6350
DNPH1	0	0	1.24241	4.28886	4.08929	1.0488	8597
VEGFA	0	0	1.26541	8.87464	4.21548	2.10525	7186
HSP90AB1	0	0	10.0545	174.227	175.095	0.995047	16426
ENPP5	0	0	0.231977	0.729678	0.35723	2.0426	2180
C6orf141	0	0	0.592818	2.08985	1.28221	1.62988	4681
COX7A2	0	0	8.87048	107.981	138.407	0.780174	16113
TMEM30A	0	0	0.725416	1.89632	1.7375	1.09141	6568
MYO6	0	0	1.80091	6.10565	7.6841	0.794583	11025
HMGN3	0	0	1.04288	2.90652	3.07237	0.946017	8179
CGA	0	0	8.61143	3463.12	130.941	26.0879	3521
ZNF292	0	0	0.816505	3.1204	2.08524	1.49642	6239
AKIRIN2	0	0	0.508593	1.01647	1.02319	0.993429	5355
PNRC1	0	0	1.41734	6.75153	5.09558	1.32498	9002
AMD 1.00	0	0	0.79037	2.3201	1.98256	1.17025	6866
TPD52L1	0	0	0.690551	2.24983	1.61194	1.39573	5702
TNFAIP3	0	0	0.872014	9.49652	2.31108	4.10913	3940
PERP	0	0	3.77933	30.8448	28.7817	1.07168	13498
STX11	0	0	0.145665	0.330362	0.204451	1.61585	1645
RAB32	0	0	0.840114	5.03352	2.18001	2.30894	4660
AKAP12	0	0	0.476034	18.4268	0.929838	19.3827	1079
ARMT1	0	0	0.548235	1.18773	1.1421	1.03995	5556
ESR1	0	0	0.763136	2.19505	1.87805	1.16879	6383
EZR	0	0	2.85433	19.5113	17.3702	1.12327	12418
SOD2	0	0	3.17213	201.377	20.9886	9.59458	6916
WTAP	0	0	0.710207	2.69836	1.68221	1.60405	6231
RNASET2	0	0	0.899797	2.39689	2.42806	0.987162	7841
MAFK	0	0	0.380992	0.839408	0.681013	1.23259	4122
ACTB	0	0	36.2503	3068.34	2076.32	1.47778	17404
NDUFA4	0	0	10.1552	340.08	178.409	1.90618	15737
TSPAN13	0	0	4.91857	126.591	46.4788	2.72364	11730
AGR2	0	0	14.8529	2614.53	366.852	7.12694	11136
AGR3	0	0	5.04563	62.501	48.6989	1.28342	11880
MACC1	0	0	0.239005	0.780837	0.370684	2.10648	2254
ITGB8	0	0	0.299676	1.80235	0.494465	3.64505	2134
HNRNPA2B1	0	0	4.41443	23.3285	38.1555	0.611405	15242
GGCT	0	0	2.2692	14.1369	11.5463	1.22436	10447
STK17A	0	0	0.48674	1.55897	0.960089	1.62378	4341
RAMP3	0	0	0.509087	3.52909	1.02464	3.44423	3015
IGFBP3	0	0	0.316862	4.98871	0.531782	9.38113	1200
UPP1	0	0	0.938945	14.9913	2.59736	5.77175	3435
NUPR2	0	0	0.527261	1.99296	1.07849	1.84791	4295
CLDN4	0	0	14.0338	549.154	329.224	1.66802	15646
MDH2	0	0	2.96739	15.7101	18.6209	0.843681	12977
TP53TG1	0	0	0.87454	2.22789	2.3216	0.959633	7498
TFPI2	0	0	1.53797	29.7245	5.85266	5.07881	4922
BAIAP2L1	0	0	0.355405	0.644326	0.619694	1.03975	4200
ATP5MF	0	0	3.27338	12.8621	22.2081	0.579161	14040
AZGP1	0	0	18.9561	1424.42	585.84	2.43141	13980
LAMTOR4	0	0	2.38412	8.40373	12.6036	0.666772	12500
FIS1	0	0	1.99445	6.58382	9.19196	0.716258	11796
IFRD1	0	0	1.26025	4.42183	4.18701	1.05608	8653
TES	0	0	0.587822	1.59438	1.26619	1.25919	5273
CAV2	0	0	0.196728	0.717885	0.292172	2.45707	1667
HILPDA	0	0	2.57327	108.447	14.4362	7.51217	6364
UBE2H	0	0	1.03514	2.92716	3.0357	0.964245	8343
NDUFB2	0	0	3.49838	17.7949	25.033	0.710859	13667
PIP	0	0	13.5385	2821.27	307.449	9.17639	8416
GSTK1	0	0	1.50283	5.44274	5.62676	0.967294	9756
ZYX	0	0	0.65887	1.82712	1.50148	1.21688	5844
RHEB	0	0	2.2871	9.59212	11.7082	0.819265	12037
ASAH1	0	0	1.77324	7.41486	7.47955	0.991351	10433
NAT1	0	0	1.00489	4.77974	2.8944	1.65137	6452
STC1	0	0	1.3531	27.6444	4.7135	5.86494	3327
PPP2R2A	0	0	1.07802	2.9675	3.24142	0.915494	8593
BNIP3L	0	0	1.44304	6.86691	5.25251	1.30736	9612
ZNF395	0	0	0.301598	0.657826	0.498586	1.31938	3384
DUSP4	0	0	2.63372	35.6333	15.0461	2.36828	8404
AC091182.1	0	0	0.608686	5.83352	1.33359	4.3743	2701
RAB11FIP1	0	0	2.6441	32.404	15.1519	2.1386	10833
EIF4EBP1	0	0	1.62637	11.2438	6.4405	1.7458	8689
FGFR1	0	0	1.50557	12.3122	5.64425	2.18138	6432
ADAM9	0	0	0.552353	1.81975	1.15477	1.57586	5062
TCIM	0	0	5.31774	319.087	53.6195	5.95095	8606
PLAT	0	0	0.717015	4.07091	1.70687	2.38502	4126
SLC20A2	0	0	0.515346	2.10932	1.04305	2.02226	4184
SDCBP	0	0	1.12332	4.99116	3.46566	1.44018	8324
CA2	0	0	2.64437	111.206	15.1547	7.33807	3870
AC100801.1	0	0	0.861802	9.47535	2.26874	4.17648	3285
RIPK2	0	0	0.554329	1.57322	1.16087	1.35521	5023
TMEM64	0	0	0.440345	2.91854	0.832297	3.50661	2547
GEM	0	0	0.474332	7.87037	0.92507	7.86192	2912
COX6C	0	0	49.4356	9306.58	3845.67	2.42002	17409
YWHAZ	0	0	4.10608	27.3925	33.449	0.818935	13939
AZIN1	0	0	0.868391	2.68908	2.29601	1.17119	7449
SYBU	0	0	0.386098	1.0643	0.693521	1.53463	3848
EIF3H	0	0	8.32784	227.934	122.998	1.85315	14579
MAL2	0	0	1.46934	9.14244	5.41556	1.68818	9184
FBXO32	0	0	1.05029	15.5737	3.10767	5.01136	5379
MYC	0	0	1.88162	13.615	8.2967	1.64102	9205
PVT1	0	0	0.671608	1.5711	1.54548	1.01658	6569
NDRG1	0	0	1.63877	44.6091	6.52526	6.83636	5099
ST3GAL1	0	0	0.676385	2.31466	1.56212	1.48174	5599
AGO2	0	0	0.441663	1.23662	0.835807	1.47955	4386
LY6E	0	0	2.43628	28.9689	13.0975	2.21178	8980
EPPK1	0	0	0.319223	1.21239	0.536994	2.25774	3072
GLIS3	0	0	0.136002	0.288937	0.188587	1.53211	1523
DMAC1	0	0	0.722835	1.39924	1.72806	0.809712	7135
LURAP1L	0	0	1.75265	15.1276	7.32917	2.06403	7680
PLIN2	0	0	0.826607	18.5278	2.12556	8.71667	3031
CDKN2A	0	0	0.421787	2.32264	0.783577	2.96415	3520
UBAP1	0	0	0.53072	1.05645	1.08888	0.970218	5571
CA9	0	0	0.219019	1.00084	0.332761	3.00769	1568
HINT2	0	0	1.02959	2.47524	3.00957	0.822457	8600
SHB	0	0	0.419535	1.17293	0.777757	1.50809	3996
ANXA1	0	0	0.696261	25.845	1.63222	12.1964	1976
GOLM1	0	0	1.31192	5.53047	4.47625	1.23552	8231
CKS2	0	0	1.59243	14.7708	6.21154	2.37796	8217
GADD45G	0	0	0.672981	4.3913	1.55025	2.83263	4454
SUSD3	0	0	1.60731	13.9138	6.31143	2.20454	6658
NINJ1	0	0	1.25729	4.48992	4.1707	1.07654	8542
FBP1	0	0	0.580465	1.14273	1.24275	0.919517	6063
CTSV	0	0	0.189974	1.53485	0.280376	5.47426	1395
RAD23B	0	0	1.52682	4.35055	5.78053	0.752621	10510
CTNNAL1	0	0	0.383792	0.782632	0.687861	1.13778	4227
KIF12	0	0	0.429748	1.47855	0.804314	1.83827	3758
TNC	0	0	0.750947	11.2333	1.8321	6.13137	2669
NIBAN2	0	0	0.421896	1.34132	0.783861	1.71117	4156
SETX	0	0	0.469829	9.36287	0.912513	10.1625	3178
TMEM141	0	0	1.46703	4.52742	5.40116	0.838231	9881
PHPT1	0	0	2.45539	9.38255	13.2806	0.706483	12643
NPDC1	0	0	1.99078	8.45203	9.1621	0.922499	11000
LRRC26	0	0	1.58897	10.1052	6.18843	1.63291	7638
PFKP	0	0	0.393236	1.40642	0.711161	1.97763	3265
KLF6	0	0	7.69621	109.239	106.176	1.02885	14463
PFKFB3	0	0	0.415967	1.63687	0.768569	2.12976	3325
GATA3	0	0	3.94833	31.2086	31.1545	1.00173	12474
SVIL	0	0	0.559765	2.07886	1.17771	1.76516	4796
ANKRD30A	0	0	4.06265	41.2023	32.8096	1.2558	12212
MSMB	0	0	1.94625	194.17	8.80425	19.6292	3575
ARID5B	0	0	1.44034	10.9611	5.23597	2.09343	7471
PCBD1	0	0	2.13073	8.01756	10.3291	0.776214	11753
DDIT4	0	0	1.34025	16.3073	4.63884	3.51539	6154
P4HA1	0	0	0.85148	4.94505	2.22631	2.22119	5485
PLAU	0	0	0.216494	4.18094	0.328031	11.1724	885
VCL	0	0	0.78433	2.39726	1.95916	1.22361	6451
VDAC2	0	0	2.99056	12.8789	18.8822	0.682064	13233
KCNMA1	0	0	1.45105	31.3696	5.30195	5.91662	4044
PPIF	0	0	1.61341	29.3862	6.35257	4.62587	7376
ADIRF	0	0	10.0295	294.032	174.279	1.68714	13169
IFIT1	0	0	0.144677	1.29177	0.202822	6.23033	1179
PGAM1	0	0	1.77099	7.11025	7.46303	0.952729	10777
SCD	0	0	1.54417	13.7641	5.893	2.33567	7414
NDUFB8	0	0	1.91292	5.59718	8.54067	0.655356	11905
DUSP5	0	0	0.906111	6.8437	2.45501	2.78764	5738
MGMT	0	0	0.778016	1.57981	1.93484	0.816509	7439
BNIP3	0	0	2.42118	22.2397	12.9537	1.71687	10343
IFITM2	0	0	2.66085	21.5949	15.3235	1.40927	10303
IFITM3	0	0	7.04793	102.645	90.1587	1.13849	14459
CRACR2B	0	0	1.78861	9.61301	7.59284	1.26606	9367
POLR2L	0	0	4.58217	29.9831	40.8384	0.734189	14377
PHLDA2	0	0	3.77478	65.0453	28.7189	2.26489	10127
SCUBE2	0	0	1.03816	4.53758	3.04998	1.48774	6431
SWAP70	0	0	0.498106	1.13108	0.992684	1.13941	5140
ADM	0	0	2.27162	34.6543	11.5681	2.99567	6498
EIF4G2	0	0	2.72849	15.9425	16.0255	0.99482	12895
RRAS2	0	0	0.328227	0.612995	0.557074	1.10038	3799
NUCB2	0	0	4.05705	54.9025	32.7276	1.67756	12199
LDHA	0	0	13.2253	528.315	294.058	1.79663	15317
CCDC34	0	0	0.478724	1.06715	0.937398	1.13842	4967
CD59	0	0	7.17696	125.541	93.2459	1.34634	14120
CD44	0	0	3.41377	26.75	23.9522	1.11681	12332
MDK	0	0	6.42261	335.257	75.9082	4.41661	10663
SELENOH	0	0	3.23884	15.3661	21.7885	0.705238	13417
STX3	0	0	0.578543	1.21727	1.23665	0.984327	5916
FTH1	0	0	139.127	46875.7	31616	1.48266	17874
SCGB2A1	0	0	1.42805	444.189	5.16069	33.7709	1471
SLC3A2	0	0	1.6239	6.66251	6.42369	1.03718	10402
PLAAT4	0	0	2.87921	72.6563	17.6419	4.1184	7395
PLAAT3	0	0	3.93894	162.595	31.0204	5.24155	8055
COX8A	0	0	6.15621	57.3905	70.1958	0.817578	15140
PPP1R14B	0	0	1.737	7.74117	7.21591	1.07279	10103
FOSL1	0	0	0.310163	1.10613	0.517109	2.13907	2568
BANF1	0	0	2.24724	10.9786	11.3491	0.967349	11535
CTSF	0	0	0.754351	2.50818	1.84488	1.35953	6062
GAL	0	0	0.151266	0.651673	0.213757	3.04866	1358
STARD10	0	0	2.70247	21.9336	15.7537	1.39228	10717
NDUFC2	0	0	3.33213	15.7834	22.9304	0.688318	13635
SYTL2	0	0	0.532312	1.69	1.09367	1.54525	4890
PRSS23	0	0	2.18295	24.7547	10.7808	2.29619	8520
TAF1D	0	0	1.13661	3.81617	3.53278	1.08022	8786
BIRC3	0	0	0.985779	21.0421	2.80679	7.49687	3677
HSPA8	0	0	5.14341	72.7016	50.4412	1.44131	13172
BARX2	0	0	0.427167	1.46083	0.797566	1.83161	3700
FKBP4	0	0	2.27942	12.2404	11.6386	1.05171	11409
CD9	0	0	6.71301	100.689	82.3794	1.22226	15166
GAPDH	0	0	31.2683	1485.5	1551.69	0.957344	17462
TPI1	0	0	7.87394	105.207	110.788	0.949621	15584
C12orf57	0	0	3.26569	13.4865	22.1144	0.60985	13930
YBX3	0	0	1.02443	3.43818	2.98534	1.15169	7626
GPRC5A	0	0	6.47653	142.498	77.0905	1.84846	13392
EMP1	0	0	0.835063	12.759	2.15957	5.90811	4725
H2AJ	0	0	11.4662	520.59	224.335	2.32059	14847
MGP	0	0	71.8464	33108.1	8158.81	4.05795	13293
ARHGDIB	0	0	1.63866	10.1284	6.52451	1.55237	7910
RERG	0	0	0.697194	1.93197	1.63554	1.18124	6137
MGST1	0	0	6.6357	89.7058	80.6318	1.11254	13575
PTHLH	0	0	1.14901	16.4172	3.59603	4.56536	3861
TUBA1C	0	0	1.80975	8.53502	7.75003	1.10129	10620
COX14	0	0	1.53621	4.49975	5.84126	0.770338	10339
NR4A1	0	0	2.73003	28.3533	16.0416	1.76748	9434
KRT80	0	0	0.231483	0.636397	0.35629	1.78618	2170
KRT7	0	0	8.06852	322.973	115.947	2.78552	12010
KRT81	0	0	1.54796	184.154	5.9177	26.7505	2034
KRT8	0	0	12.6101	396.59	268.617	1.47642	16331
CSAD	0	0	0.847142	2.73438	2.20859	1.23807	6793
ATP5MC2	0	0	8.69977	82.0514	133.464	0.614782	16061
ITGA5	0	0	0.426728	1.98712	0.79642	2.49507	3309
MUCL1	0	0	10.0813	3577.25	175.974	20.3284	4553
TMBIM4	0	0	2.8316	20.5329	17.1236	1.1991	11267
KCNC2	0	0	0.743974	2.86213	1.80604	1.58476	4895
GLIPR1	0	0	0.216384	1.1934	0.327825	3.64036	1403
PHLDA1	0	0	1.19799	18.7497	3.8509	4.86893	3485
SYT1	0	0	0.603525	5.07874	1.31679	3.8569	3124
BTG1	0	0	8.75056	224.012	134.926	1.66026	14891
TXNRD1	0	0	0.498435	2.40123	0.993636	2.41661	3978
CORO1C	0	0	0.563718	1.47251	1.19003	1.23737	5079
ERP29	0	0	2.25542	8.27014	11.4224	0.724028	11825
TRAFD1	0	0	0.438203	2.08268	0.826607	2.51955	3747
PEBP1	0	0	5.18223	35.6231	51.141	0.696567	14588
COX6A1	0	0	9.34959	94.9456	152.746	0.62159	16460
DYNLL1	0	0	6.27727	82.9388	72.7652	1.13981	14767
CLIP1	0	0	0.820787	2.43746	2.10229	1.15943	6952
ANKLE2	2.5815719792935E-310	0	0.444408	0.864428	0.843142	1.02525	5015
MRPL57	0	0	1.74178	5.61106	7.25039	0.773897	10960
USP12	0	0	0.292813	0.565749	0.479848	1.17902	3406
KLF5	0	0	0.331247	1.16256	0.563883	2.06171	3165
DHRS2	0	0	1.90633	43.6098	8.48901	5.13721	3427
NFATC4	0	0	0.350793	1.50427	0.608876	2.47057	2671
EGLN3	0	0	0.263054	1.92844	0.418102	4.19914	2238
SPTSSA	0	0	1.81766	9.0954	7.80924	1.1647	10451
NFKBIA	0	0	3.58206	95.3734	26.1238	3.65082	10802
ARF6	0	0	1.82276	7.70876	7.8476	0.982308	10736
ERO1A	0	0	1.12705	10.7904	3.48446	3.09671	5875
FERMT2	0	0	0.307692	0.837782	0.511739	1.63713	2965
SAMD4A	0	0	0.184703	0.379017	0.271233	1.39739	2077
LGALS3	0	0	2.83116	31.2287	17.1188	1.82423	10070
KTN1	0	0	3.91446	27.2188	30.6718	0.887421	14129
SNAPC1	0	0	0.313238	2.68153	0.523823	5.11915	2558
ZFP36L1	0	0	4.05858	41.2132	32.7501	1.25841	11740
ACTN1	0	0	1.50662	10.1359	5.6509	1.79367	8192
FOS	0	0	8.96091	198.699	141.061	1.40861	13629
NDUFB1	0	0	1.85285	5.95913	8.07559	0.737919	11207
IFI27	0	0	11.0828	1160.54	210.371	5.51663	6560
SERPINA1	0	0	3.12057	100.836	20.38	4.94777	6005
SERPINA5	0	0	0.489266	2.70399	0.96729	2.79543	3152
CLMN	0	0	0.510569	1.45252	1.02899	1.4116	4843
EVL	0	0	1.95882	8.78394	8.90464	0.986445	9930
DEGS2	0	0	1.4342	6.58436	5.19826	1.26665	8388
HSP90AA1	0	0	15.2935	632.281	387.93	1.62988	16839
TNFAIP2	0	0	0.313677	2.15786	0.524785	4.11189	2410
EIF5	0	0	1.98122	7.95451	9.08478	0.875587	11133
CKB	0	0	1.46137	15.4876	5.36594	2.88628	6812
CRIP1	0	0	24.0096	1298.57	925.845	1.40258	16596
KATNBL1	0	0	0.635315	3.04161	1.4216	2.13957	5516
C15orf48	0	0	2.82232	43.5968	17.0234	2.561	9170
SQOR	0	0	1.02421	4.55295	2.98431	1.52563	7361
DUT	0	0	1.38077	6.70889	4.8763	1.37582	9191
SLC27A2	0	0	0.729314	9.89323	1.7518	5.64746	2220
ARPP19	0	0	1.65843	6.13596	6.66068	0.921222	10542
ANXA2	0	0	11.8578	357.351	239.054	1.49485	16079
TPM1	0	0	5.66744	76.3807	60.2737	1.26723	13561
CA12	0	0	1.91259	9.28118	8.53808	1.08703	9802
PCLAF	0	0	0.668204	12.2614	1.53366	7.99481	2250
HACD3	0	0	1.22808	3.61303	4.01163	0.90064	9143
MAP2K1	0	0	0.531104	1.25849	1.09004	1.15454	5258
SMAD3	0	0	0.336792	1.0413	0.576486	1.80628	3196
PKM	0	0	5.04074	55.8451	48.6126	1.14878	14414
TSPAN3	0	0	0.636468	1.58841	1.42546	1.11431	5964
CTSH	0	0	0.519848	1.00176	1.05638	0.948292	5586
AKAP13	0	0	0.635645	1.83089	1.4227	1.28691	5841
ISG20	0	0	1.94762	15.908	8.81519	1.80461	7908
CIB1	0	0	4.80646	52.6205	44.5605	1.18088	14531
CHD2	0	0	1.14775	3.31185	3.58957	0.922631	8856
ALDH1A3	0	0	0.250426	1.84784	0.392903	4.70304	1404
SELENOS	0	0	2.22879	10.3818	11.1847	0.928218	12214
SNRNP25	0	0	0.839236	2.17161	2.17645	0.997775	7246
JPT2	0	0	1.08357	2.72265	3.26849	0.832998	8838
NME3	0	0	2.06117	7.06533	9.74102	0.725317	11820
NDUFB10	0	0	3.26827	16.7884	22.1458	0.758086	13079
RPS2	0	0	72.4798	8906.39	8305.17	1.07239	17616
ZG16B	0	0	1.89683	9.16204	8.41481	1.0888	10044
TNFRSF12A	0	0	6.2104	120.634	71.3404	1.69096	10677
IL32	0	0	1.70938	27.9072	7.0182	3.97641	4665
SMIM22	0	0	3.38368	20.2981	23.5732	0.861066	12273
CARHSP1	0	0	1.59545	10.9639	6.23174	1.75937	8665
BMERB1	0	0	0.461538	1.69297	0.889601	1.90306	3919
TMC5	0	0	1.05595	8.87733	3.13474	2.83192	6146
KIF22	0	0	0.753253	1.90836	1.84075	1.03673	6754
SEZ6L2	0	0	0.369736	0.694388	0.653762	1.06214	4133
TMEM265	0	0	1.62104	8.7526	6.40429	1.36668	8593
PRSS8	0	0	1.91901	12.9181	8.5886	1.50409	10213
PYCARD	0	0	2.6234	30.396	14.9411	2.03439	9260
PYDC1	0	0	1.1953	63.2485	3.83668	16.2998	2608
ZNF267	0	0	0.23055	0.435258	0.354515	1.22776	2746
IRX3	0	0	1.20601	4.77932	3.89341	1.22754	8032
CRNDE	0	0	2.33169	11.7127	12.1159	0.966719	11385
MT2A	0	0	3.94938	228.386	31.1695	7.32724	9493
MT1G	0	0	0.287322	3.30482	0.468262	6.00254	1786
NQO1	0	0	1.23291	5.74006	4.03773	1.42161	7847
CLEC3A	0	0	8.5753	789.643	129.915	6.07813	4439
GCSH	0	0	0.7202	1.50078	1.71845	0.873331	6965
HSBP1	0	0	3.27162	17.7137	22.1867	0.798393	13246
COX4I1	0	0	6.62395	52.4458	80.3678	0.652573	15820
CYBA	0	0	1.81008	17.1829	7.75249	2.21643	8126
APRT	0	0	2.81014	15.7646	16.8922	0.93325	12444
SPNS2	0	0	0.249602	0.915732	0.391284	2.34033	1991
PFN1	0	0	9.32191	130.113	151.899	0.856571	15978
CD68	0	0	0.20985	0.475508	0.315687	1.50627	2293
NAA38	0	0	1.5949	5.29548	6.22807	0.85026	10416
PMP22	0	0	1.24642	9.59181	4.11114	2.33312	6353
TRIM16	0	0	0.280349	0.678593	0.453679	1.49576	3066
ADORA2B	0	0	0.135453	0.324118	0.18769	1.72688	1437
UBB	0	0	9.66365	196.973	162.52	1.212	16011
MAP2K3	0	0	0.537418	1.45342	1.10911	1.31044	5154
WSB1	0	0	1.52463	11.0797	5.76637	1.92144	9373
TRAF4	0	0	1.80135	8.35808	7.68737	1.08725	10292
DUSP14	0	0	0.685664	3.16722	1.59468	1.98612	5380
CISD3	0	0	1.33427	7.01312	4.60425	1.52318	8392
PPP1R1B	0	0	1.0073	14.1004	2.90557	4.85288	4050
IGFBP4	0	0	1.30901	8.70376	4.45971	1.95164	7705
KRT23	0	0	0.70532	17.1061	1.66462	10.2763	2516
KRT19	0	0	25.0512	1481.65	1005.65	1.47332	15808
KRT17	0	0	0.817383	119.231	2.08873	32.4339	972
EIF1	0	0	22.1825	520.849	793.915	0.656051	17170
JUP	0	0	1.37517	5.06926	4.84313	1.04669	9660
CAVIN1	0	0	0.524021	3.58965	1.06881	3.35856	2700
COA3	0	0	1.25872	3.39781	4.17855	0.813156	9297
RUNDC1	0	0	0.586504	2.04354	1.26198	1.61931	5494
CDK5RAP3	0	0	0.779883	1.38231	1.94201	0.71179	8004
HOXB2	0	0	1.08219	6.09499	3.26178	1.86861	6709
ATP5MC1	0	0	2.77516	15.6407	16.5183	0.94687	12478
MRPL27	0	0	1.42931	4.26687	5.16839	0.82557	10184
ACSF2	0	0	0.60347	2.32255	1.31662	1.76403	5106
CHAD	0	0	0.407291	1.94667	0.746435	2.60795	3077
TOB1	0	0	2.39966	20.3889	12.7498	1.59915	10587
NME1	0	0	2.49399	12.1404	13.6541	0.889136	12066
NME2	0	0	17.0467	399.793	477.602	0.837084	17006
VMP1	0	0	3.82688	37.5781	29.4404	1.27642	13269
CYB561	0	0	1.01164	4.99306	2.92567	1.70664	7445
PSMC5	0	0	1.65371	4.80666	6.62802	0.725203	11307
SNHG25	0	0	1.25888	7.99958	4.17945	1.91403	7661
DDX5	0	0	5.54565	61.4693	57.9142	1.06139	15569
SOX9	0	0	1.04865	5.8127	3.09981	1.87518	6229
SLC9A3R1	0	0	3.23857	36.5301	21.7852	1.67683	11002
ATP5PD	0	0	2.97568	12.8817	18.7142	0.688339	13407
TRIM47	0	0	0.44869	0.985356	0.854645	1.15294	4658
SPHK1	0	0	0.187009	0.611852	0.275229	2.22306	1812
LGALS3BP	0	0	1.29336	5.82745	4.37127	1.33312	8384
ACTG1	0	0	43.0841	3144.13	2923.73	1.07539	17631
ANAPC11	0	0	3.89606	25.5599	30.4112	0.840475	13980
CENPX	0	0	1.81936	10.4659	7.82202	1.33801	10324
DCXR	0	0	2.16076	13.7241	10.5878	1.29622	10651
SLC16A3	0	0	0.61511	3.4329	1.35461	2.53424	3750
WDR45B	0	0	1.19684	3.92573	3.8448	1.02105	8898
MYL12A	0	0	6.28381	73.8108	72.9052	1.01242	15276
MYL12B	0	0	8.45544	109.839	126.542	0.868004	16112
TGIF1	0	0	1.46533	7.70631	5.39055	1.4296	8767
ANKRD12	0	0	1.76967	7.79732	7.45337	1.04615	10426
LDLRAD4	0	0	0.847581	5.0286	2.21038	2.275	5071
DSC2	0	0	0.467908	1.47027	0.907178	1.6207	4393
SLC39A6	0	0	6.14028	133.113	69.8612	1.90539	14161
ATP5F1A	0	0	2.63872	27.2219	15.097	1.80313	11110
HAUS1	0	0	0.492231	2.13673	0.975774	2.18978	3806
MYO5B	0	0	0.313073	0.871341	0.523463	1.66457	3292
PMAIP1	0	0	2.96129	41.4172	18.5525	2.23244	9603
CYB5A	0	0	7.52265	164.065	101.764	1.61221	13407
FSTL3	0	0	0.753802	6.21272	1.84282	3.37132	4495
MISP	0	0	0.52177	1.27952	1.0621	1.20471	5052
ATP5F1D	0	0	3.92758	22.9524	30.8584	0.743799	14054
CIRBP	0	0	5.32323	42.2067	53.7211	0.785663	14994
NDUFS7	0	0	1.45111	4.4152	5.30229	0.832698	9967
GAMT	0	0	0.893263	2.42403	2.40031	1.00988	7349
REEP6	0	0	0.895514	3.15024	2.40986	1.30723	6613
UQCR11	0	0	6.09301	46.4956	68.8722	0.6751	15366
OAZ1	0	0	13.495	235.126	305.572	0.76946	16548
GADD45B	0	0	5.86817	178.201	64.261	2.77308	12039
DAPK3	0	0	1.0755	3.31766	3.22913	1.02742	8132
TICAM1	0	0	0.429144	0.883144	0.802733	1.10017	4659
PLIN3	0	0	0.911492	2.59309	2.47809	1.04641	7603
PET100	0	0	1.77538	5.14365	7.49528	0.686251	11686
NDUFA7	0	0	2.09702	7.38511	10.0421	0.735413	11740
ANGPTL4	0	0	2.34009	97.7654	12.1934	8.01786	3704
ICAM1	0	0	0.351727	1.56451	0.611059	2.56032	2810
JUNB	0	0	12.1374	435.019	249.844	1.74116	15025
PRDX2	0	0	4.55334	33.2614	40.3712	0.823891	14051
GADD45GIP1	0	0	2.30632	9.26928	11.8832	0.780035	11810
IER2	0	0	9.88261	225.312	169.509	1.32921	15512
DNAJB1	0	0	6.1433	190.126	69.9246	2.71901	12831
TECR	0	0	2.15253	9.93742	10.5165	0.944932	11247
NDUFB7	0	0	2.68116	10.1256	15.5328	0.651886	12790
CASP14	0	0	0.123648	1.06268	0.168653	5.88816	745
TPM4	0	0	3.60061	31.2769	26.3687	1.18614	12648
BST2	0	0	2.7622	24.6266	16.3808	1.50338	9714
REX1BD	0	0	1.19514	3.59842	3.83581	0.938114	8885
NDUFA13	0	0	5.30451	33.1015	53.375	0.620169	15257
FXYD3	0	0	8.15105	118.388	118.169	1.00185	15008
SBSN	0	0	0.330423	10.2327	0.562022	13.9606	1036
COX6B1	0	0	6.54445	52.4083	78.5922	0.666838	15597
EIF3K	0	0	3.63301	21.3156	26.7987	0.795395	13538
ZFP36	0	0	7.62477	169.181	104.349	1.62129	14063
PAFAH1B3	0	0	2.30725	12.3817	11.8917	1.0412	10994
PLAUR	0	0	0.773898	8.75647	1.91904	4.56293	4174
BCAM	0	0	2.16472	11.3475	10.6221	1.06829	10870
APOE	0	0	0.826168	34.1218	2.1238	16.0664	1982
TRAPPC6A	0	0	0.87185	1.95766	2.31039	0.847327	7732
FOSB	0	0	5.58788	99.1839	58.7272	1.68889	12230
VASP	0	0	1.04063	2.68372	3.06169	0.876549	8423
AP2S1	0	0	2.98589	23.4067	18.8295	1.24309	11928
TMEM160	0	0	1.37468	4.55959	4.84021	0.942022	9313
EMP3	0	0	0.845934	5.8055	2.20366	2.63448	4408
PPP1R15A	0	0	4.06512	39.5022	32.8458	1.20266	13079
FTL	0	0	23.3967	1934.17	880.45	2.1968	16973
FCGRT	0	0	1.24521	6.16225	4.10455	1.50132	7750
NDUFA3	0	0	1.56147	3.85397	6.00619	0.641666	10983
IL11	0	0	0.137814	1.52999	0.191552	5.8353	912
ISOC2	0	0	0.9944	2.85479	2.84616	1.00303	7833
SDCBP2	3.4388485781E-310	0	0.165047	0.375899	0.23714	1.58513	1823
MRPS26	0	0	1.28419	3.76439	4.31986	0.871415	9607
RNF24	0	0	0.408719	0.843482	0.750058	1.12456	4406
TMEM230	0	0	2.01598	7.20538	9.36752	0.769188	11504
PCNA	0	0	0.489431	2.0239	0.96776	2.09132	4644
CST3	0	0	10.2567	343.367	181.783	1.88889	15358
CST5	0	0	2.4734	159.25	13.4543	11.8363	1411
EIF6	0	0	1.82924	7.59219	7.89641	0.961473	10967
TGM2	0	0	0.241421	1.11704	0.375344	2.97603	1818
SNHG17	0	0	0.483116	0.998466	0.9498	1.05124	5179
OSER1	0	0	1.28738	4.59839	4.33768	1.0601	9056
SLPI	0	0	1.25295	19.3477	4.14689	4.66559	4550
WFDC2	0	0	2.11948	50.5328	10.2328	4.59214	6539
SLC2A10	0	0	0.378686	1.10209	0.675394	1.63177	3631
ZFAS1	0	0	9.53325	134.637	158.426	0.849845	16219
RNF114	0	0	0.858782	2.23352	2.25629	0.989907	7837
CEBPB	0	0	1.7599	8.80096	7.38193	1.19223	9711
PMEPA1	0	0	0.730852	2.04111	1.75745	1.1614	6300
GNAS	0	0	6.07407	127.622	68.4778	1.8637	14176
ATP5F1E	0	0	12.8696	392.699	279.211	1.40646	16731
PPDPF	0	0	9.86543	171.534	168.955	1.01527	15825
TNFRSF6B	0	0	0.160051	0.97905	0.228591	4.28298	1115
PCMTD2	1.65613961509263E-310	0	0.261462	0.635456	0.414884	1.53165	2833
BTG3	0	0	0.406303	1.01841	0.743931	1.36896	4104
ATP5PF	0	0	3.48526	15.8241	24.8639	0.63643	14077
SOD1	0	0	7.35206	104.471	97.5154	1.07133	15613
RCAN1	0	0	0.25652	0.90663	0.404973	2.23874	2498
RUNX1	0	0	2.43156	12.2205	13.0525	0.936262	11214
ETS2	0	0	0.598583	2.14365	1.30079	1.64796	4970
DSCAM-AS1	0	0	0.282985	1.81724	0.459174	3.95762	1704
FAM3B	0	0	0.49591	2.26263	0.986347	2.29395	3400
TFF3	0	0	31.1718	6710.81	1542.3	4.35117	12837
TFF1	0	0	23.7324	5251.51	905.172	5.80166	11691
DGCR6L	0	0	0.704497	1.44188	1.66166	0.867736	6876
CHCHD10	0	0	1.79899	10.7432	7.6698	1.40071	9814
XBP1	0	0	13.2994	313.208	297.2	1.05386	16172
NEFH	0	0	0.26794	1.60841	0.42806	3.75745	1222
UQCR10	0	0	3.96376	19.8838	31.3756	0.633736	14464
LIF	0	0	0.250426	1.5398	0.392903	3.91903	1523
SMTN	0	0	0.392028	0.911867	0.708163	1.28765	3952
SELENOM	0	0	4.12118	32.9582	33.6726	0.978784	12652
YWHAH	0	0	3.07379	25.9233	19.835	1.30695	11914
TIMP3	0	0	1.24614	20.3529	4.10965	4.95248	4021
HMOX1	0	0	1.01966	36.8384	2.96299	11.9802	2340
MYH9	0	0	1.90024	15.0069	8.44136	1.77778	9210
PVALB	0	0	2.08093	55.2833	9.9065	5.5805	3308
CDC42EP1	0	0	1.12842	5.76283	3.49138	1.65059	7044
LGALS1	0	0	9.51831	357.59	157.96	2.2638	12387
PDGFB	0	0	0.297095	1.31855	0.488951	2.69669	2480
ATF4	0	0	4.38681	29	37.722	0.768782	13902
PIM3	0	0	2.16988	14.9708	10.6669	1.40348	10189
SLC25A6	0	0	8.26701	121.803	121.326	1.00393	15041
TMSB4X	0	0	42.3483	5518.68	2825.33	1.95329	16373
S100G	0	0	0.484434	9.32631	0.953536	9.70765	1359
RBBP7	0	0	1.17059	8.52542	3.70729	2.29964	7646
SMS	0	0	1.97947	9.78357	9.07059	1.0786	10800
SAT1	0	0	35.0083	7902.62	1938.23	4.07724	15666
ATP6AP2	0	0	1.79306	12.0209	7.62578	1.57635	9654
TIMP1	0	0	3.573	31.0248	26.0047	1.19305	12040
MAGED2	0	0	2.96689	21.2856	18.6154	1.14344	12278
MSN	0	0	0.244551	0.576475	0.381412	1.51142	2638
PGK 1.00	0	0	3.15335	33.7557	20.766	1.62553	12199
BEX1	0	0	0.825839	31.8959	2.12248	15.0276	1280
BEX3	0	0	2.31571	12.7919	11.9691	1.06875	10497
TCEAL4	0	0	3.75699	49.6465	28.4746	1.74354	12648
TCEAL3	0	0	1.42684	7.59136	5.15332	1.4731	9101
SSR4	0	0	6.07654	56.2881	68.5292	0.821375	15202
FLNA	0	0	0.906605	5.52384	2.45713	2.24809	5434
MT-CO2	0	0	103.574	16463.3	17198.8	0.957232	17504
MT-ATP6	0	0	75.7635	6809.17	9085.95	0.749418	17490
MT-CO3	0	0	110.07	14020.5	19488.3	0.719432	17550
ACTA1	0	0	0.257014	27.9895	0.405959	22.5467	483
TFPI	0	0	0.263109	1.23266	0.418214	2.94744	1850
GULP1	0	0	0.149344	0.487798	0.21055	2.31678	1313
DIRC3	0	0	0.11382	0.801617	0.153339	5.22776	644
KIF1A	0	0	0.22138	1.4287	0.337193	4.23703	1130
AGXT	0	0	0.114588	2.49604	0.154525	15.3363	248
C7	0	0	0.178499	1.5544	0.260473	5.9676	748
MAP1B	0	0	0.362269	2.39742	0.635924	3.76997	1997
SPINK1	0	0	0.435348	12.8123	0.819049	11.6988	1304
LACRT	0	0	0.548015	69.9983	1.14143	31.5161	792
HDC	0	0	0.177675	1.58253	0.259041	6.10919	736
KRTAP3-2	0	0	0.794927	91.4775	2.00029	30.7639	791
KRTAP3-1	0	0	0.279251	29.5722	0.451395	23.391	413
UCA1	0	0	0.206391	1.73387	0.309385	5.60423	1229
CST2	0	0	0.79564	60.6386	2.00308	27.8827	746
GRIA3	0	0	0.143359	0.561865	0.200655	2.80015	1006
ATP1A2	0	0	0.491133	4.89116	0.972628	5.02881	1765
NECAB1	0	0	0.450173	3.47123	0.858644	4.04269	1978
PRDX3	0	6.78697e-308	1.47367	4.2323	5.44269	0.777612	10377
KLF7	0	8.54928e-308	0.227091	0.468084	0.347957	1.34523	2719
MIR210HG	3.58792e-308	1.21651e-306	0.15434	0.298108	0.218918	1.36174	1862
APOC1	1.53303e-307	5.19151e-306	0.160545	2.24954	0.229433	7.86464	904
DIAPH1	2.27955e-307	7.71017e-306	0.346895	0.61313	0.599786	1.02225	4100
TMEM45B	2.60874e-307	8.81285e-306	0.293142	0.752247	0.480546	1.5654	3048
ACOT9	2.5849e-306	8.72169e-305	0.217043	0.366189	0.329058	1.11284	2727
NELL2	4.13234e-306	1.39259e-304	0.14594	0.748303	0.204904	3.65197	1011
ELF3	1.10208e-304	3.70948e-303	9.40427	204.518	154.427	1.32437	15004
RACK1	1.97125e-304	6.62698e-303	21.4048	680.061	740.858	0.917937	16502
DAPP1	6.24111e-304	2.09561e-302	0.16933	0.442334	0.244526	1.80894	1758
ASB2	7.1816e-304	2.40849e-302	0.0779663	0.221573	0.100657	2.20127	759
ST14	8.11181e-304	2.71716e-302	0.466864	1.48173	0.904288	1.63856	4550
PNPLA8	2.29136e-302	7.66596e-301	0.464284	0.884253	0.897158	0.985616	5192
NEDD8	2.94094e-302	9.82736e-301	3.27442	12.8768	22.2208	0.579493	13923
MAPK8	2.887E-320	1.01478E-318	0.354307	0.620835	0.617112	1.00603	4299
NENF	3.4E-322	1.203E-320	4.23126	38.1932	35.3245	1.08121	14244
BCAR3	3.62356159E-315	1.24999354136E-313	0.237138	0.55067	0.367095	1.50007	2598
CLDN3	3.721534644164E-312	1.2774351900481E-310	4.68484	66.5495	42.5232	1.56502	12542
MRPL54	4.123509953E-315	1.420690044E-313	1.18761	3.32033	3.79619	0.874648	9314
ALKBH7	4.15377380687E-313	1.427570217269E-311	1.74683	6.10508	7.28694	0.83781	11035
PMVK	4.16434346E-316	1.4437258233E-314	1.85675	5.98074	8.10537	0.737874	11290
FAM210A	4.289381E-317	1.49642748E-315	0.316752	0.576085	0.53154	1.0838	3842
PPP1R18	5E-324	1.8E-322	0.143414	0.237832	0.200746	1.18474	1856
SYT13	5E-324	1.8E-322	0.197441	0.709313	0.293427	2.41734	1646
MICOS13	5E-324	1.8E-322	1.85697	5.70143	8.10705	0.703268	11382
PRDX1	5.4E-323	1.927E-321	6.88838	96.6228	86.4105	1.11818	15456
CLCF1	5.51614E-318	1.9292575E-316	0.199583	0.847437	0.297207	2.85133	1929
NAV2	6.00218955899E-312	2.0577345787214E-310	0.213913	0.459071	0.323207	1.42036	2435
PRXL2A	7.0985287E-317	2.47333785E-315	1.00088	2.30826	2.87592	0.802616	8548
GIPC1	9.91608773E-316	3.4334917993E-314	0.965025	2.80863	2.71305	1.03523	8048
OCLN	9.773E-321	3.43964E-319	0.484215	1.09888	0.952913	1.15317	4978
THSD4	1.0215259E-316	3.55483316E-315	0.872234	4.13078	2.31199	1.78667	6559
NDUFB5	1E-323	3.5E-322	1.32279	3.76847	4.5383	0.83037	9599
PRKAR1A	1.03799546E-316	3.60761956E-315	1.38626	6.01898	4.90892	1.22613	9656
JMJD1C	1.03591E-318	3.6276553E-317	0.797782	1.86768	2.01144	0.928529	7362
SERPINA6	1.180704848775E-311	4.04282086182355E-310	0.225334	2.41408	0.344638	7.00469	992
BSCL2	1.15705E-319	4.062134E-318	1.00609	2.34056	2.89998	0.807095	8568
HIPK2	1.2E-322	4.195E-321	0.499204	1.09539	0.995859	1.09994	5214
SARAF	1.4326067478E-313	4.929695800313E-312	2.91945	23.2285	18.0857	1.28436	12676
ZBTB43	1.5E-323	5.24E-322	0.719761	1.74048	1.71685	1.01376	6557
LY6K	1.6388091E-315	5.667377861E-314	0.898259	6.4315	2.42152	2.65598	4385
PHLDA3	1.63E-321	5.746E-320	0.555977	1.73381	1.16596	1.48702	4959
NDUFA1	1.76411124E-316	6.123607666E-315	2.53846	7.90074	14.0904	0.560719	13310
LAGE3	1.9128677829103E-311	6.5417247791636E-310	0.908307	2.31632	2.46442	0.939906	7843
DNAJA4	1.9E-322	6.635E-321	0.648658	2.88473	1.46661	1.96694	4847
TCEAL1	2.046276117E-315	7.0676797147E-314	1.16818	8.52953	3.69475	2.30855	7425
CALR	2.076268E-317	7.2525554E-316	3.22594	23.9963	21.6327	1.10926	12880
CDYL	2.80096E-319	9.821057E-318	0.275463	0.507742	0.443541	1.14475	3369
