# Supplementary material for: Migratory Tumor Cells Cooperate with Cancer Associated Fibroblasts in Hormone Receptor-Positive and HER2-Negative Breast Cancer
Source: Int J Mol Sci. 2024 May 28;25(11):5876. doi: 10.3390/ijms25115876 (PMC11172245; doi:10.3390/ijms25115876)
Supplement: Supplementary file 1 [file ijms-25-05876-s001.zip › ijms-2948981-supplementary(3)/supplementary_table9.xlsx]

## Sheet: Table S9
Table S9. KEGG pathway enrichment analysis with tumor subtypes and CAFs
Cell types	KEGG ID	Description	GeneRatio	BgRatio	pvalue	p.adjust	qvalue	geneID	Count
Migratory	hsa04520	Adherens junction	6/121	71/8192	0.000600207	0.00557216	0.0039646	2260/87/60/387/71/10163	6
Migratory	hsa04210	Apoptosis	8/121	136/8192	0.000874902	0.00572663	0.0040745	5366/824/4616/330/1647/60/71/5604	8
iCAF.CXCL12	hsa04210	Apoptosis	9/102	136/8192	4.55778e-05	0.00121758	0.000952678	1513/4616/2353/60/4792/3725/8743/10912/8722	9
Migratory	hsa01230	Biosynthesis of amino acids	6/121	75/8192	0.000804394	0.00572663	0.0040745	2023/5230/7167/5223/5315/5214	6
iCAF.IL6	hsa01230	Biosynthesis of amino acids	8/112	75/8192	7.48274e-06	0.000238512	0.000185099	5223/2023/5315/5230/7167/2752/5214/2597	8
iCAF.CXCL12	hsa05224	Breast cancer	7/102	147/8192	0.00231483	0.0240485	0.0188165	3280/4616/2353/3479/3725/2252/10912	7
iCAF.CXCL12	hsa04625	C-type lectin receptor signaling pathway	6/102	104/8192	0.0018225	0.0200475	0.0156859	4046/1960/3659/4792/1959/3725	6
myCAF	hsa04020	Calcium signaling pathway	12/100	240/8192	3.25013e-05	0.000573205	0.000469636	5350/292/4638/1910/5154/5159/4803/1909/552/4915/5136/3708	12
Migratory	hsa01200	Carbon metabolism	6/121	115/8192	0.00697773	0.032765	0.0233123	2023/5230/7167/5223/5315/5214	6
iCAF.IL6	hsa01200	Carbon metabolism	8/112	115/8192	0.000166857	0.00303918	0.00235858	5223/2023/5315/5230/7167/3099/5214/2597	8
Migratory	hsa04110	Cell cycle	7/121	127/8192	0.00266925	0.0155826	0.0110871	2810/7533/4616/1647/7042/1026/890	7
Proliferating	hsa04110	Cell cycle	13/103	127/8192	5.28396e-09	7.0805e-07	5.28396e-07	9232/5111/983/4085/891/51529/9133/9088/4176/5885/991/4172/8243	13
Migratory	hsa04218	Cellular senescence	10/121	156/8192	9.71322e-05	0.00149861	0.00106626	3576/824/4616/8878/1647/7042/1978/1026/890/5604	10
iCAF.IL6	hsa04218	Cellular senescence	10/112	156/8192	5.02988e-05	0.00116602	0.000904897	3569/5054/3576/3486/3133/5604/8878/7416/1647/5970	10
Migratory	hsa05230	Central carbon metabolism in cancer	8/121	70/8192	7.889e-06	0.000243432	0.000173202	3939/2260/9123/6513/5223/5315/5214/5604	8
iCAF.IL6	hsa05230	Central carbon metabolism in cancer	9/112	70/8192	3.9129e-07	1.99558e-05	1.54868e-05	5223/5315/9123/6513/3939/3099/5604/5214/2260	9
myCAF	hsa04022	cGMP-PKG signaling pathway	15/100	167/8192	1.31138e-09	1.27204e-07	1.0422e-07	3764/4208/5350/292/10398/5997/4659/4638/1910/1909/2982/3779/5139/2983/3708	15
Secretory	hsa05208	Chemical carcinogenesis - reactive oxygen species	18/117	223/8192	2.07435e-09	2.30253e-07	2.01976e-07	2353/4697/498/2947/27089/6647/1329/3725/1345/517/4718/514/1340/4716/4701/4713/10975/1535	18
Proliferating	hsa05208	Chemical carcinogenesis - reactive oxygen species	11/103	223/8192	0.000104927	0.000937349	0.000699514	1351/292/1345/27089/4707/516/4726/4716/4708/514/4695	11
Dysfunctional	hsa05208	Chemical carcinogenesis - reactive oxygen species	45/103	223/8192	5.54764e-05	0.00366144	0.00286141	1345/1728/10476/514/4257/1535	6
myCAF	hsa05208	Chemical carcinogenesis - reactive oxygen species	12/100	223/8192	1.56307e-05	0.000336928	0.000276051	56901/84701/292/5747/7381/1349/506/1345/517/7388/1340/1329	12
iCAF.CXCL12	hsa04610	Complement and coagulation cascades	8/102	86/8192	1.0433e-05	0.000487741	0.000381627	1675/716/718/715/3075/623/710/5328	8
Proliferating	hsa03030	DNA replication	7/103	36/8192	2.50339e-07	6.70909e-06	5.00678e-06	5111/6119/84153/4176/4172/2237/5982	7
Proliferating	hsa00983	Drug metabolism - other enzymes	5/103	80/8192	0.00324947	0.0197922	0.0147703	7083/1854/6241/4833/6240	5
Migratory	hsa04512	ECM-receptor interaction	7/121	88/8192	0.000304228	0.00380335	0.00270608	3914/3371/3673/960/3918/3694/3678	7
iCAF.CXCL12	hsa04512	ECM-receptor interaction	9/102	88/8192	1.27415e-06	0.000119133	9.32145e-05	1277/1278/6382/2335/1293/7058/1291/3339/7057	9
myCAF	hsa04512	ECM-receptor interaction	5/100	88/8192	0.00431555	0.0322007	0.0263825	1282/1284/3910/3672/948	5
Migratory	hsa05213	Endometrial cancer	4/121	58/8192	0.0104011	0.0458498	0.0326222	4616/1647/1026/5604	4
Secretory	hsa04915	Estrogen signaling pathway	12/117	138/8192	5.47468e-07	1.51922e-05	1.33265e-05	2353/3303/3304/3310/3760/2099/3725/148327/3312/1509/2288/7031	12
Migratory	hsa04510	Focal adhesion	18/121	201/8192	6.73897e-10	1.45562e-07	1.03567e-07	3914/3371/87/3673/824/330/10627/60/3918/2316/3694/387/71/7422/3678/103910/7791/5604	18
iCAF.CXCL12	hsa04510	Focal adhesion	10/102	201/8192	0.000189032	0.0035349	0.00276584	1277/1278/2335/1293/3479/7058/1291/60/3725/7057	10
myCAF	hsa04510	Focal adhesion	15/100	201/8192	1.68784e-08	1.09147e-06	8.94257e-07	1282/1284/857/3910/5228/10398/4659/4638/5747/858/5154/5159/3672/595/4660	15
Migratory	hsa04068	FoxO signaling pathway	8/121	131/8192	0.000683669	0.00557216	0.0039646	6648/664/4616/1647/114907/7042/1026/5604	8
myCAF	hsa04540	Gap junction	5/100	88/8192	0.00431555	0.0322007	0.0263825	5154/5159/2982/2983/3708	5
iCAF.IL6	hsa04922	Glucagon signaling pathway	6/112	107/8192	0.00337067	0.0318341	0.0247051	5223/5315/90993/6513/3939/5214	6
Proliferating	hsa00480	Glutathione metabolism	4/103	57/8192	0.00558844	0.029954	0.0223537	79017/6241/6240/2876	4
Migratory	hsa00010	Glycolysis / Gluconeogenesis	7/121	67/8192	5.38117e-05	0.00096861	0.000689167	2023/3939/5230/7167/5223/5315/5214	7
iCAF.IL6	hsa00010	Glycolysis / Gluconeogenesis	9/112	67/8192	2.662e-07	1.99558e-05	1.54868e-05	5223/2023/5315/3939/5230/7167/3099/5214/2597	9
Migratory	hsa04066	HIF-1 signaling pathway	13/121	109/8192	5.88177e-09	3.17615e-07	2.25984e-07	2023/3939/3162/5230/1906/7422/1978/5209/6513/1026/5214/54583/5604	13
iCAF.IL6	hsa04066	HIF-1 signaling pathway	14/112	109/8192	1.89702e-10	4.83739e-08	3.7541e-08	3569/5054/2023/7076/6513/3939/5230/3162/7422/3099/5604/5214/2597/5970	14
Migratory	hsa04390	Hippo signaling pathway	8/121	157/8192	0.00219673	0.0131804	0.00937784	374/7533/330/60/71/7042/7159/11186	8
Migratory	hsa05165	Human papillomavirus infection	12/121	331/8192	0.00347498	0.0197525	0.0140539	3914/3371/3673/3918/3694/7422/1978/3678/5315/1026/890/5604	12
myCAF	hsa05165	Human papillomavirus infection	13/100	331/8192	0.0001792	0.00209157	0.00171366	1282/1284/3910/9636/4854/57801/3106/5747/5159/3672/3105/182/595	13
Proliferating	hsa05166	Human T-cell leukemia virus 1 infection	8/103	222/8192	0.00670421	0.0332727	0.0248304	9232/4085/5902/292/51529/9133/991/2224	8
iCAF.IL6	hsa05166	Human T-cell leukemia virus 1 infection	9/112	222/8192	0.00328101	0.0318341	0.0247051	3569/8061/3383/90993/6513/3133/5604/7416/5970	9
iCAF.IL6	hsa04657	IL-17 signaling pathway	10/112	94/8192	5.2633e-07	2.2369e-05	1.73597e-05	4314/4312/2919/2921/3569/2920/3576/5743/8061/5970	10
iCAF.CXCL12	hsa04657	IL-17 signaling pathway	7/102	94/8192	0.000159124	0.00353322	0.00276452	2353/2354/6356/7128/4792/3725/1051	7
Migratory	hsa04670	Leukocyte transendothelial migration	9/121	114/8192	4.37884e-05	0.00094583	0.000672959	87/10627/1364/60/387/7430/71/103910/50848	9
Secretory	hsa05417	Lipid and atherosclerosis	10/117	215/8192	0.000969677	0.0165591	0.0145255	2353/3303/3304/7494/3310/8743/29108/3725/3312/1535	10
iCAF.IL6	hsa05417	Lipid and atherosclerosis	14/112	215/8192	1.19333e-06	4.34714e-05	3.37363e-05	4314/4312/2919/2921/3569/2920/3576/6648/3383/3309/6348/30001/19/5970	14
iCAF.CXCL12	hsa04010	MAPK signaling pathway	11/102	294/8192	0.00102673	0.0145598	0.0113922	3310/3304/3303/4616/1843/2353/3479/3725/3164/2252/10912	11
Migratory	hsa05206	MicroRNAs in cancer	13/121	310/8192	0.000628946	0.00557216	0.0039646	3162/3371/960/6659/54541/387/7430/7422/7042/3678/1026/11186/5604	13
Proliferating	hsa03430	Mismatch repair	3/103	23/8192	0.00284742	0.0181693	0.0135592	5111/6119/5982	3
Proliferating	hsa04217	Necroptosis	7/103	159/8192	0.0037926	0.022096	0.0164896	3015/94239/3146/292/5478/55766/3014	7
Proliferating	hsa04613	Neutrophil extracellular trap formation	7/103	190/8192	0.0098463	0.0454967	0.0339527	8364/3015/94239/3146/292/55766/3014	7
Migratory	hsa04064	NF-kappa B signaling pathway	8/121	104/8192	0.000141734	0.00191341	0.0013614	3576/2919/7128/4616/330/1647/8915/2920	8
iCAF.IL6	hsa04064	NF-kappa B signaling pathway	8/112	104/8192	8.22803e-05	0.00174846	0.0013569	2919/2921/2920/3576/5743/3383/1647/5970	8
iCAF.CXCL12	hsa04064	NF-kappa B signaling pathway	6/102	104/8192	0.0018225	0.0200475	0.0156859	6387/4616/7128/4792/5328/10912	6
iCAF.IL6	hsa04621	NOD-like receptor signaling pathway	9/112	184/8192	0.000899599	0.013494	0.0104721	2919/2921/3569/2920/3576/7295/8767/7416/5970	9
Proliferating	hsa01232	Nucleotide metabolism	7/103	85/8192	8.94507e-05	0.000856171	0.000638934	7083/7298/1854/1841/6241/4833/6240	7
iCAF.CXCL12	hsa04380	Osteoclast differentiation	6/102	128/8192	0.00512995	0.047965	0.0375296	1513/3726/2353/2354/4792/3725	6
Secretory	hsa00190	Oxidative phosphorylation	14/117	134/8192	5.44109e-09	3.0198e-07	2.64895e-07	4697/498/27089/1329/1345/517/4718/514/1340/4716/4701/4713/537/10975	14
Proliferating	hsa00190	Oxidative phosphorylation	11/103	134/8192	8.23807e-07	1.83984e-05	1.37301e-05	1351/1345/27089/4707/516/521/4726/4716/4708/514/4695	11
myCAF	hsa00190	Oxidative phosphorylation	11/100	134/8192	6.09856e-07	2.36624e-05	1.9387e-05	56901/84701/7381/54205/1349/506/1345/517/7388/1340/1329	11
myCAF	hsa04921	Oxytocin signaling pathway	11/100	154/8192	2.43613e-06	5.90761e-05	4.8402e-05	4208/10398/5997/4659/4638/2982/4637/2983/595/3708/4660	11
Migratory	hsa04115	p53 signaling pathway	6/121	73/8192	0.00069652	0.00557216	0.0039646	2810/5366/4616/1647/64065/1026	6
Proliferating	hsa04115	p53 signaling pathway	5/103	73/8192	0.0021756	0.0145765	0.010878	983/10572/891/6241/9133	5
Migratory	hsa04928	Parathyroid hormone synthesis, secretion and action	6/121	106/8192	0.00470776	0.0236483	0.0168258	2260/5744/387/1026/11214/5604	6
iCAF.IL6	hsa04145	Phagosome	7/112	152/8192	0.00470396	0.0399837	0.0310296	1514/23480/347733/84790/3133/6890/3678	7
Migratory	hsa04151	PI3K-Akt signaling pathway	14/121	354/8192	0.000692702	0.00557216	0.0039646	374/3914/2260/3371/3673/7533/3918/54541/3694/7422/1978/3678/1026/5604	14
myCAF	hsa04151	PI3K-Akt signaling pathway	13/100	354/8192	0.000345695	0.00372582	0.00305262	1282/1284/285/3910/5228/5747/10161/5154/5159/3672/4803/4915/595	13
Migratory	hsa04611	Platelet activation	6/121	124/8192	0.00995341	0.0447903	0.0318684	3673/10627/60/387/71/103910	6
Proliferating	hsa04914	Progesterone-mediated oocyte maturation	8/103	102/8192	3.92844e-05	0.000478555	0.00035713	983/4085/891/51529/9133/9088/3835/6790	8
iCAF.CXCL12	hsa04974	Protein digestion and absorption	16/102	103/8192	9.22274e-14	1.72465e-11	1.34943e-11	1277/1278/1281/1303/1289/1300/1301/2006/1293/1290/1295/1291/7373/1307/1306/54407	16
Secretory	hsa04141	Protein processing in endoplasmic reticulum	8/117	171/8192	0.00302704	0.0373335	0.0327486	3303/3337/3304/7494/3310/3312/10961/6748	8
Migratory	hsa05205	Proteoglycans in cancer	14/121	205/8192	1.73569e-06	7.49818e-05	5.33496e-05	2260/3673/960/5329/60/2316/387/7430/71/7422/7042/3678/1026/5604	14
iCAF.IL6	hsa05205	Proteoglycans in cancer	11/112	205/8192	0.000106012	0.00207947	0.00161379	1514/5329/117581/960/3082/7078/7422/5604/7472/2260/3678	11
iCAF.CXCL12	hsa05205	Proteoglycans in cancer	12/102	205/8192	8.177e-06	0.000487741	0.000381627	4060/1277/1634/1278/6382/4313/2335/3479/60/3339/5328/7057	12
myCAF	hsa05205	Proteoglycans in cancer	8/100	205/8192	0.00348184	0.0281448	0.0230595	857/4659/5747/858/595/3316/3708/4660	8
Proliferating	hsa00240	Pyrimidine metabolism	7/103	58/8192	7.1903e-06	0.000120437	8.98787e-05	7083/7298/1854/1841/6241/4833/6240	7
Migratory	hsa04810	Regulation of actin cytoskeleton	18/121	229/8192	5.52789e-09	3.17615e-07	2.25984e-07	2260/4627/87/3673/7114/10627/60/3694/387/7430/71/10163/10096/3678/103910/55740/5216/5604	18
myCAF	hsa04810	Regulation of actin cytoskeleton	11/100	229/8192	0.000101561	0.00147526	0.00120871	4629/10398/4659/4638/5747/5154/5159/3672/10092/8874/4660	11
Proliferating	hsa03040	Spliceosome	8/103	147/8192	0.000501461	0.0039527	0.00294977	25804/27258/23658/6632/57819/6637/6628/6636	8
iCAF.CXCL12	hsa04350	TGF-beta signaling pathway	7/102	95/8192	0.000170048	0.00353322	0.00276452	1634/3399/3397/3398/4681/2200/7057	7
Secretory	hsa04714	Thermogenesis	16/117	232/8192	1.61635e-07	5.98049e-06	5.24605e-06	4697/498/27089/1329/148327/1345/517/4718/514/1340/4716/4701/28958/4713/10975/84987	16
Proliferating	hsa04714	Thermogenesis	11/103	232/8192	0.000149099	0.0012487	0.000931866	1351/1345/27089/4707/516/521/4726/4716/4708/514/4695	11
myCAF	hsa04714	Thermogenesis	11/100	232/8192	0.000114067	0.00147526	0.00120871	56901/84701/7381/1349/506/1345/517/7388/1340/1329/11343	11
Migratory	hsa05216	Thyroid cancer	4/121	37/8192	0.00205242	0.0126664	0.00901215	4616/1647/1026/5604	4
Secretory	hsa04918	Thyroid hormone synthesis	5/117	75/8192	0.00424963	0.0496535	0.0435557	213/2876/148327/477/1081	5
Migratory	hsa04530	Tight junction	12/121	169/8192	6.70227e-06	0.000241282	0.000171672	4627/87/10627/1364/60/387/7430/71/10096/861/103910/50848	12
Migratory	hsa04668	TNF signaling pathway	6/121	112/8192	0.00614797	0.0295103	0.0209966	2919/7128/330/1906/2920/5604	6
iCAF.IL6	hsa04668	TNF signaling pathway	11/112	112/8192	3.13917e-07	1.99558e-05	1.54868e-05	4314/2919/2921/3569/2920/5743/3383/3976/90993/5604/5970	11
iCAF.CXCL12	hsa04668	TNF signaling pathway	7/102	112/8192	0.000469261	0.00797744	0.00624185	3726/2353/3659/7128/4792/3725/1051	7
Migratory	hsa04270	Vascular smooth muscle contraction	7/121	134/8192	0.00360299	0.019955	0.014198	3778/133/1907/4627/1906/387/5604	7
myCAF	hsa04270	Vascular smooth muscle contraction	15/100	134/8192	5.66683e-11	1.09936e-08	9.00727e-09	94274/59/4629/10398/4659/4638/1909/552/2982/800/3779/4637/2983/3708/4660	15
