# Supplementary material for: Migratory Tumor Cells Cooperate with Cancer Associated Fibroblasts in Hormone Receptor-Positive and HER2-Negative Breast Cancer
Source: Int J Mol Sci. 2024 May 28;25(11):5876. doi: 10.3390/ijms25115876 (PMC11172245; doi:10.3390/ijms25115876)
Supplement: Supplementary file 1 [file ijms-25-05876-s001.zip › ijms-2948981-supplementary(3)/supplementary_table5.xlsx]

## Sheet: Table S5
Table S5. DEGs between four SC-f tumor subtypes from SIDR-WTS
SC-f tumor subtype	p_val	avg_log2FC	pct.1	pct.2	p_val_adj	gene
Migratory	1.01649e-29	2.33366	1	0.844	5.63034e-26	SAT1
Migratory	6.53578e-26	2.03773	0.92	0.657	3.62017e-22	S100A10
Migratory	9.66491e-24	1.92731	0.977	0.713	5.35339e-20	LDHA
Migratory	2.4855e-22	1.88546	0.954	0.71	1.37672e-18	ANXA2
Migratory	1.42366e-19	1.61995	0.851	0.52	7.88566e-16	ENO1
Migratory	1.54531e-19	2.25167	0.793	0.393	8.55946e-16	SOD2
Migratory	4.85246e-18	1.2421	0.931	0.738	2.68778e-14	MYL12A
Migratory	2.07971e-17	2.14141	0.816	0.517	1.15195e-13	TM4SF1
Migratory	5.67621e-17	1.3943	0.874	0.461	3.14405e-13	KRT7
Migratory	1.7722e-16	2.40732	0.46	0.078	9.81623e-13	KRT17
Migratory	8.77324e-16	1.14126	0.793	0.43	4.85949e-12	SQSTM1
Migratory	5.12613e-15	1.19289	0.885	0.57	2.83936e-11	CD59
Migratory	9.75448e-15	1.7741	0.747	0.333	5.40301e-11	AREG
Migratory	4.33493e-14	1.54917	0.644	0.234	2.40112e-10	CYTOR
Migratory	2.61526e-13	1.02852	0.483	0.121	1.44859e-09	CD55
Migratory	3.02032e-13	1.40478	0.851	0.467	1.67296e-09	LGALS3
Migratory	1.01476e-12	1.69107	0.977	0.847	5.62076e-09	ACTB
Migratory	2.89803e-12	1.60183	0.759	0.548	1.60522e-08	SERPINA3
Migratory	5.26088e-12	1.21478	0.954	0.826	2.914e-08	MYL12B
Migratory	5.55357e-12	1.56952	0.402	0.087	3.07612e-08	ANXA1
Migratory	8.35399e-12	1.1741	0.494	0.14	4.62727e-08	TUBA4A
Migratory	1.54268e-11	1.47955	0.989	0.879	8.54493e-08	ACTG1
Migratory	2.22138e-11	1.65389	0.391	0.112	1.23042e-07	ANXA3
Migratory	3.66698e-11	1.01057	0.621	0.352	2.03114e-07	CD44
Migratory	6.00149e-11	1.52183	0.621	0.358	3.32423e-07	YWHAH
Migratory	6.08436e-11	1.10103	0.517	0.215	3.37013e-07	NAMPT
Migratory	6.41768e-11	1.20139	0.632	0.343	3.55475e-07	ANXA5
Migratory	3.9074e-10	1.43012	0.368	0.084	2.16431e-06	KRT23
Migratory	6.56118e-10	1.01739	0.471	0.19	3.63424e-06	HMGB3
Migratory	8.43965e-10	1.33545	0.632	0.47	4.67472e-06	BZW1
Migratory	1.21783e-09	1.87685	0.667	0.439	6.74556e-06	SDCBP
Migratory	1.44283e-09	1.54866	0.483	0.221	7.99181e-06	EMC7
Migratory	1.77793e-09	1.16603	0.701	0.352	9.84795e-06	GSTP1
Migratory	2.26508e-09	1.01051	0.805	0.505	1.25463e-05	TUBA1A
Migratory	4.91352e-09	1.75794	0.563	0.305	2.7216e-05	CAPZA2
Migratory	5.28955e-09	1.04916	0.517	0.184	2.92988e-05	MIR4435-2HG
Migratory	5.60524e-09	1.24545	0.655	0.327	3.10474e-05	PERP
Migratory	8.38685e-09	1.03225	0.644	0.34	4.64548e-05	BTG1
Migratory	8.83653e-09	1.59635	0.54	0.265	4.89456e-05	PLIN2
Migratory	1.34848e-08	1.07068	0.713	0.48	7.46924e-05	CLDN4
Migratory	2.25558e-08	1.16099	0.701	0.411	0.000124936	LAPTM4A
Migratory	3.08919e-08	1.13788	0.437	0.252	0.00017111	PTP4A1
Migratory	3.42704e-08	1.04119	0.46	0.174	0.000189824	ATP1B3
Migratory	3.45067e-08	1.20649	0.678	0.595	0.000191133	MUCL1
Migratory	6.63145e-08	1.68088	0.736	0.579	0.000367316	GLUL
Migratory	6.96396e-08	1.43688	0.218	0.031	0.000385734	KRT14
Migratory	1.05942e-07	1.24544	0.598	0.29	0.000586812	CXCL8
Migratory	1.12407e-07	1.24651	0.782	0.57	0.000622624	HLA-A
Migratory	1.50955e-07	1.19053	0.391	0.19	0.000836138	WTAP
Migratory	2.87883e-07	1.10607	0.632	0.368	0.00159458	KTN1
Migratory	3.68545e-07	1.15863	0.655	0.427	0.00204137	VAPA
Migratory	3.99646e-07	1.18488	0.425	0.168	0.00221364	TFPI2
Migratory	4.24656e-07	1.17192	0.425	0.165	0.00235217	S100A9
Migratory	7.45827e-07	1.25295	0.632	0.405	0.00413113	NFKBIA
Migratory	1.93508e-06	1.06949	0.379	0.178	0.0107184	USP14
Migratory	2.98408e-06	1.43704	0.425	0.171	0.0165288	RO60
Migratory	3.2787e-06	1.02724	0.356	0.14	0.0181607	CCNC
Migratory	3.45125e-06	1.31823	0.356	0.115	0.0191165	S100A8
Migratory	4.50907e-06	1.31957	0.54	0.315	0.0249758	RAP1B
Migratory	6.7914e-06	1.02532	0.448	0.212	0.0376176	DERL2
Migratory	7.63656e-06	2.00048	0.345	0.134	0.0422989	EMP1
Migratory	7.71123e-06	1.25211	0.655	0.436	0.0427125	TIMM17A
Secretory	2.85461e-11	1.06251	0.869	0.723	1.58117e-07	SUB1
Secretory	6.89254e-09	1.49454	0.539	0.332	3.81778e-05	ISG15
Secretory	1.06343e-08	1.02046	0.515	0.238	5.89033e-05	IFI6
Secretory	2.38336e-08	1.01052	0.646	0.386	0.000132014	UQCC2
Secretory	2.68524e-08	1.02297	0.694	0.485	0.000148735	NEDD8
Secretory	1.2121e-07	1.93348	0.481	0.233	0.00067138	IFI27
Secretory	3.19781e-06	1.4428	0.432	0.257	0.0177127	MRPS30-DT
Proliferating	8.4037e-24	2.71316	0.962	0.204	4.65481e-20	HMGB2
Proliferating	5.18911e-19	1.4922	0.846	0.11	2.87425e-15	TK1
Proliferating	5.63399e-19	2.44872	0.846	0.115	3.12067e-15	PCLAF
Proliferating	8.58172e-19	1.02247	0.692	0.058	4.75342e-15	ZWINT
Proliferating	2.3174e-18	2.35474	0.846	0.157	1.28361e-14	UBE2T
Proliferating	1.61491e-17	2.59829	0.769	0.063	8.94501e-14	CDK1
Proliferating	1.2928e-16	2.30504	1	0.547	7.16083e-13	HMGN2
Proliferating	2.48745e-16	1.26186	0.923	0.361	1.3778e-12	UBE2S
Proliferating	1.13702e-15	1.0007	0.962	0.291	6.29793e-12	HMGN2P5
Proliferating	4.16834e-15	2.39247	1	0.594	2.30884e-11	TUBA1B
Proliferating	2.73214e-14	1.16968	0.692	0.055	1.51333e-10	CENPW
Proliferating	9.99365e-14	1.77444	1	0.652	5.53548e-10	AC011603.3
Proliferating	1.5419e-13	2.35742	0.846	0.403	8.54057e-10	CKS1B
Proliferating	2.32829e-13	1.14	0.769	0.157	1.28964e-09	DTYMK
Proliferating	4.37543e-13	1.00909	0.654	0.063	2.42355e-09	CENPU
Proliferating	4.54982e-13	2.18387	0.923	0.458	2.52015e-09	STMN1
Proliferating	4.98867e-13	2.39856	0.731	0.107	2.76323e-09	UBE2C
Proliferating	1.28166e-12	1.67726	0.769	0.136	7.09909e-09	PTTG1
Proliferating	4.31603e-12	1.24803	0.731	0.105	2.39065e-08	MAD2L1
Proliferating	8.1812e-11	1.40042	0.885	0.298	4.53157e-07	TMEM106C
Proliferating	3.63526e-10	1.33203	0.577	0.06	2.01357e-06	CDKN3
Proliferating	6.30039e-10	1.31526	1	0.712	3.48979e-06	H2AZ1
Proliferating	2.94752e-09	1.06981	0.923	0.338	1.63263e-05	HINT2
Proliferating	4.07753e-09	1.06737	0.923	0.393	2.25854e-05	H2AZ2
Proliferating	1.30711e-08	1.33919	0.923	0.445	7.24009e-05	ARL6IP1
Proliferating	1.70306e-08	1.05469	0.962	0.476	9.43324e-05	TPM3
Proliferating	1.71484e-08	1.56168	0.846	0.484	9.49851e-05	TUBB4B
Proliferating	2.82238e-08	1.07473	0.731	0.178	0.000156332	HPRT1
Proliferating	3.60855e-08	1.01107	0.615	0.113	0.000199878	RAD51C
Proliferating	4.98626e-08	1.2123	0.615	0.123	0.000276189	SKA2
Proliferating	7.64049e-08	1.16071	0.923	0.482	0.000423207	TECR
Proliferating	1.54551e-07	1.33642	0.923	0.589	0.000856059	HMGB1
Proliferating	1.67425e-07	1.05369	0.885	0.403	0.000927367	PAFAH1B3
Proliferating	2.08612e-07	1.09994	0.923	0.5	0.0011555	TSPAN13
Proliferating	2.15809e-07	1.03535	0.808	0.432	0.00119537	TUBB
Proliferating	3.01551e-07	1.00765	0.885	0.374	0.00167029	RANBP1
Proliferating	5.27526e-07	1.016	0.885	0.382	0.00292197	FKBP3
Proliferating	5.67271e-07	1.04213	0.538	0.115	0.00314211	AKIP1
Proliferating	6.30202e-07	1.14111	0.923	0.526	0.00349069	SLC25A5
Proliferating	6.50926e-07	1.24947	0.769	0.319	0.00360548	SLC50A1
Proliferating	6.51016e-07	1.18265	0.846	0.338	0.00360598	ZFAND6
Proliferating	6.67568e-07	1.42528	0.885	0.469	0.00369766	TUBA1C
Proliferating	6.96785e-07	1.0163	0.731	0.312	0.00385949	DUT
Proliferating	1.38886e-06	2.0911	0.731	0.34	0.0076929	AC125611.3
Proliferating	2.50726e-06	1.12892	0.538	0.11	0.0138877	GMNN
Proliferating	2.81964e-06	1.08214	0.692	0.23	0.015618	PCNA
Proliferating	3.33696e-06	1.07326	1	0.798	0.0184834	PTMA
Proliferating	6.0767e-06	1.02547	0.885	0.55	0.0336589	TAGLN2
Proliferating	7.81859e-06	1.10181	0.654	0.223	0.0433071	KPNA2
