# Supplementary material for: Migratory Tumor Cells Cooperate with Cancer Associated Fibroblasts in Hormone Receptor-Positive and HER2-Negative Breast Cancer
Source: Int J Mol Sci. 2024 May 28;25(11):5876. doi: 10.3390/ijms25115876 (PMC11172245; doi:10.3390/ijms25115876)
Supplement: Supplementary file 1 [file ijms-25-05876-s001.zip › ijms-2948981-supplementary(3)/supplementary_table11.xlsx]

## Sheet: Sheet1
Table S11. Marker genes for migratory SC-f tumor and CAFs
Cell type	Sub-cell type	Marker genes
		Source	genes
Tumor	Migratory SC-f tumor	10x scRNA-seq and SIDR-seq	ACTB, ACTG1, ANXA2, AREG, BTG1, CD44, CD55, CD59, CLDN4, CXCL8, CYTOR, ENO1, KRT7, LDHA, MYL12A, PERP, PLIN2, SAT1, SOD2, SQSTM1, TM4SF1, YWHAH
		10x scRNA-seq only	ADM, ANGPTL4, ARHGAP29, EDN2, EMP3, ERRFI1, ERO1A, FGFR1, FHL2, HILPDA, HMOX1, HMGA1, IL32, KCNMA1, KRT81, LAMB3, LGALS1, MXD1, MYH9, NDRG1, PHLDA1, PLOD2, S100A14, S100A16, SFN, TNFRSF12A, TNC
		SIDR-seq only	ANXA1, ANXA3, ANXA5, BZW1, CAPZA2, CCNC, EMC7, EMP1, GLUL, GSTP1, HMGB3, KTN1, LAPTM4A, LGALS3, MUCL1, MYL12B, NAMPT, NFKBIA, PTP4A1, RAP1B, RO60, S100A8, S100A9, SDCBP, SERPINA3, TFPI2, TIMM17A, VAPA, WTAP, YWHAH
CAFs	IL6-iCAF	10x scRNA-seq	CTSL, CXCL1, CXCL8, FOSL1, HMGA1, ICAM1, IL6, INHBA, MMP1, MMP10, MMP3, PDPN, PLAUR, S100A16, SAT1, SERPINE1, SOD2, TM4SF1, TWIST2
	CXCL12-iCAF	10x scRNA-seq	APOD, CCN1, CCN2, CFD, COL1A1, COL1A2, COL3A1, CTHRC1, CXCL12, CXCL14, DCN, FBLN1, HES1, HTRA1, ID3, LUM, MFAP4, PDGFRL, SDC1, SFRP2, SFRP4, VCAN
	myCAF	10x scRNA-seq	A2M, ACTA2, ADAMTS1, ANGPT2, CAV1, COL4A1, COL4A2, CRIP1, CRYAB, IGFBP7, ISG15, LAMA4, MCAM, MEF2C, NOTCH3, PDLIM1, RGS5, SOD3, SPARCL1
