# Supplementary material for: Migratory Tumor Cells Cooperate with Cancer Associated Fibroblasts in Hormone Receptor-Positive and HER2-Negative Breast Cancer
Source: Int J Mol Sci. 2024 May 28;25(11):5876. doi: 10.3390/ijms25115876 (PMC11172245; doi:10.3390/ijms25115876)
Supplement: Supplementary file 1 [file ijms-25-05876-s001.zip › ijms-2948981-supplementary(3)/supplementary_table2.xlsx]

## Sheet: Table S2
Table S2. DEGs between four SC-f tumor subtypes from 10X scRNA-seq
SC-f tumor subtype	p_val	avg_log2FC	pct.1	pct.2	p_val_adj	gene
Migratory	0	3.15942	0.982	0.532	0	S100A10
Migratory	0	2.93888	0.627	0.054	0	ANGPTL4
Migratory	0	2.7315	0.964	0.432	0	TM4SF1
Migratory	0	2.70178	0.871	0.279	0	ERRFI1
Migratory	0	2.64471	0.538	0.104	0	CXCL8
Migratory	0	2.55968	0.971	0.458	0	TNFRSF12A
Migratory	0	2.38429	0.703	0.227	0	SFN
Migratory	0	2.32714	0.692	0.274	0	SOD2
Migratory	0	2.32593	0.915	0.414	0	AREG
Migratory	0	2.23074	0.865	0.261	0	USP53
Migratory	0	2.22875	0.991	0.827	0	SAT1
Migratory	0	2.1623	0.949	0.66	0	S100A16
Migratory	0	2.15915	0.647	0.248	0	HILPDA
Migratory	0	2.14716	0.913	0.553	0	S100A14
Migratory	0	2.09839	0.622	0.057	0	LAMB3
Migratory	0	2.07107	0.363	0.023	0	KRT81
Migratory	0	2.02389	0.615	0.078	0	PLOD2
Migratory	0	2.01585	0.571	0.1	0	KCNMA1
Migratory	0	2.00289	0.901	0.406	0	FHL2
Migratory	0	1.97714	0.919	0.577	0	KRT7
Migratory	0	1.95526	0.802	0.202	0	ADM
Migratory	0	1.95181	0.639	0.155	0	NDRG1
Migratory	0	1.89789	0.674	0.11	0	IL32
Migratory	0	1.88941	0.559	0.062	0	PHLDA1
Migratory	0	1.84159	0.384	0.055	0	EDN2
Migratory	0	1.81485	0.949	0.673	0	ENO1
Migratory	0	1.77354	0.836	0.313	0	CYTOR
Migratory	0	1.76402	0.563	0.057	0	UPP1
Migratory	0	1.76098	0.979	0.806	0	LDHA
Migratory	0	1.75266	0.773	0.268	0	ARHGAP29
Migratory	0	1.74036	0.359	0.048	0	HMOX1
Migratory	0	1.70526	0.886	0.457	0	HMGA1
Migratory	0	1.69345	0.778	0.164	0	ERO1A
Migratory	0	1.6893	0.966	0.72	0	CD59
Migratory	0	1.68513	0.771	0.208	0	FGFR1
Migratory	0	1.68479	0.989	0.859	0	ANXA2
Migratory	0	1.6799	0.86	0.387	0	MYH9
Migratory	0	1.62485	0.373	0.095	0	PLIN2
Migratory	0	1.57706	0.767	0.244	0	MXD1
Migratory	0	1.56635	0.445	0.042	0	TNC
Migratory	0	1.5311	0.9	0.612	0	LGALS1
Migratory	0	1.50961	0.622	0.109	0	EMP3
Migratory	0	1.5013	0.48	0.148	0	LMCD1
Migratory	0	1.50034	0.8	0.331	0	ACTN1
Migratory	0	1.49985	0.801	0.494	0	BNIP3
Migratory	0	1.49171	0.953	0.747	0	TACSTD2
Migratory	0	1.48642	0.625	0.076	0	ITGA2
Migratory	0	1.4657	0.89	0.58	0	YWHAH
Migratory	0	1.44376	0.571	0.092	0	TNFAIP3
Migratory	0	1.43876	0.799	0.438	0	PMAIP1
Migratory	0	1.43783	0.955	0.782	0	BTG1
Migratory	0	1.43182	0.995	0.88	0	TMSB4X
Migratory	0	1.42326	0.84	0.417	0	CAPN2
Migratory	0	1.42022	0.862	0.6	0	GADD45B
Migratory	0	1.41908	0.874	0.315	0	CNN3
Migratory	0	1.41878	0.843	0.346	0	TMEM265
Migratory	0	1.40924	0.528	0.088	0	BIRC3
Migratory	0	1.40814	0.632	0.125	0	RAB32
Migratory	0	1.40004	0.934	0.657	0	SQSTM1
Migratory	0	1.39158	0.669	0.387	0	CSRP1
Migratory	0	1.39124	0.872	0.637	0	SH3BGRL3
Migratory	0	1.37475	0.603	0.129	0	MGLL
Migratory	0	1.36562	0.806	0.308	0	ISG20
Migratory	0	1.35526	0.677	0.171	0	P4HA1
Migratory	0	1.34951	0.646	0.178	0	PALLD
Migratory	0	1.33378	0.928	0.598	0	CD44
Migratory	0	1.313	0.212	0.005	0	AKAP12
Migratory	0	1.30499	0.421	0.053	0	AC091182.1
Migratory	0	1.30246	0.859	0.684	0	SOX4
Migratory	0	1.2973	0.936	0.622	0	LRRFIP1
Migratory	0	1.2907	0.872	0.608	0	PGK1
Migratory	0	1.27983	0.686	0.309	0	GADD45A
Migratory	0	1.27767	0.969	0.806	0	MYL12A
Migratory	0	1.27755	0.644	0.108	0	FSTL3
Migratory	0	1.27193	0.584	0.105	0	PLAUR
Migratory	0	1.27084	0.979	0.809	0	S100A11
Migratory	0	1.26801	0.959	0.837	0	CLDN4
Migratory	0	1.26695	0.994	0.958	0	ACTB
Migratory	0	1.26117	0.704	0.311	0	ARID5B
Migratory	0	1.255	0.375	0.041	0	F3
Migratory	0	1.23781	0.529	0.08	0	LAMC2
Migratory	0	1.23576	0.97	0.829	0	TPI1
Migratory	0	1.22749	0.652	0.176	0	FLNA
Migratory	0	1.22145	0.882	0.639	0	TPM4
Migratory	0	1.21922	0.729	0.27	0	CDC42EP1
Migratory	0	1.20496	0.514	0.019	0	CAVIN1
Migratory	0	1.18926	0.685	0.16	0	RND3
Migratory	0	1.18858	0.5	0.227	0	FBXO32
Migratory	0	1.18031	0.43	0.137	0	PTHLH
Migratory	0	1.17802	0.476	0.109	0	EDN1
Migratory	0	1.1763	0.517	0.097	0	SLC16A3
Migratory	0	1.17302	0.59	0.253	0	DDIT4
Migratory	0	1.15783	0.761	0.381	0	CARHSP1
Migratory	0	1.15607	0.926	0.687	0	PERP
Migratory	0	1.15243	0.999	0.991	0	FTH1
Migratory	0	1.14708	0.727	0.322	0	CD55
Migratory	0	1.13542	0.884	0.538	0	TMEM165
Migratory	0	1.11784	0.656	0.152	0	ELL2
Migratory	0	1.11026	0.745	0.288	0	SQOR
Migratory	0	1.10402	0.611	0.134	0	ITGB6
Migratory	0	1.10214	0.715	0.24	0	TNIP1
Migratory	0	1.10056	0.24	0.012	0	SPINK1
Migratory	0	1.09038	0.969	0.793	0	RHOA
Migratory	0	1.08037	0.776	0.429	0	WSB1
Migratory	0	1.08036	0.826	0.485	0	SLC39A1
Migratory	0	1.07688	0.817	0.434	0	CAST
Migratory	0	1.07289	0.834	0.476	0	CLTB
Migratory	0	1.07281	0.915	0.609	0	EZR
Migratory	0	1.07083	0.937	0.725	0	UBE2D3
Migratory	0	1.06955	0.807	0.503	0	PPP1R2
Migratory	0	1.06703	0.997	0.974	0	ACTG1
Migratory	0	1.06537	0.707	0.439	0	C15orf48
Migratory	0	1.06196	0.625	0.152	0	CDCP1
Migratory	0	1.06089	0.682	0.238	0	BCL10
Migratory	0	1.05661	0.698	0.292	0	VEGFA
Migratory	0	1.05253	0.813	0.526	0	RAB11FIP1
Migratory	0	1.04365	0.762	0.34	0	DAPK3
Migratory	0	1.04085	0.392	0.029	0	TGFB2
Migratory	0	1.02754	0.715	0.4	0	EIF4EBP1
Migratory	0	1.02505	0.576	0.257	0	TMC5
Migratory	0	1.02432	0.816	0.38	0	WASF2
Migratory	0	1.02117	0.831	0.53	0	EIF6
Migratory	0	1.02006	0.808	0.425	0	ACTR3
Migratory	0	1.01103	0.84	0.463	0	PHLDA2
Migratory	0	1.00676	0.495	0.072	0	ITGA5
Migratory	0	1.00556	0.958	0.819	0	CLIC1
Migratory	0	1.00395	0.584	0.224	0	DUSP5
Migratory	0	0.995926	0.443	0.06	0	TINAGL1
Migratory	0	0.990593	0.901	0.651	0	BZW1
Migratory	0	0.988406	0.665	0.232	0	ZNF292
Migratory	0	0.987629	0.499	0.071	0	PFKFB3
Migratory	0	0.981381	0.918	0.733	0	IER3
Migratory	0	0.977281	0.15	0.007	0	IL24
Migratory	0	0.973516	0.882	0.53	0	RUNX1
Migratory	0	0.972965	0.958	0.801	0	CRABP2
Migratory	0	0.972264	0.322	0.023	0	S100A2
Migratory	0	0.970552	0.838	0.486	0	ANKRD12
Migratory	0	0.970345	0.592	0.178	0	CCDC50
Migratory	0	0.960844	0.203	0.005	0	SBSN
Migratory	0	0.95778	0.756	0.455	0	BNIP3L
Migratory	0	0.957711	0.563	0.142	0	ANXA3
Migratory	0	0.953364	0.633	0.243	0	SOX9
Migratory	0	0.953011	0.609	0.119	0	AK4
Migratory	0	0.952799	0.777	0.492	0	PRSS8
Migratory	0	0.937193	0.598	0.212	0	SLC2A1
Migratory	0	0.935489	0.818	0.52	0	PGAM1
Migratory	0	0.933236	0.98	0.865	0	MYL12B
Migratory	0	0.932362	0.976	0.844	0	KRT19
Migratory	0	0.929837	0.913	0.761	0	PKM
Migratory	0	0.92853	0.671	0.238	0	CDKN1A
Migratory	0	0.928023	0.627	0.158	0	CORO1C
Migratory	0	0.927629	0.485	0.21	0	MRPL44
Migratory	0	0.925402	0.463	0.084	0	GBE1
Migratory	0	0.916152	0.534	0.162	0	C6orf141
Migratory	0	0.913825	0.652	0.164	0	TES
Migratory	0	0.912294	0.566	0.141	0	GCLM
Migratory	0	0.910749	0.656	0.206	0	ZYX
Migratory	0	0.909409	0.509	0.064	0	PFKP
Migratory	0	0.909317	0.773	0.438	0	WDR1
Migratory	0	0.907959	0.507	0.132	0	PDLIM7
Migratory	0	0.903826	0.742	0.355	0	GOLM1
Migratory	0	0.901986	0.586	0.206	0	KATNBL1
Migratory	0	0.899684	0.843	0.492	0	ENAH
Migratory	0	0.895018	0.341	0.028	0	MAP1B
Migratory	0	0.894806	0.832	0.462	0	LGALS3
Migratory	0	0.891052	0.787	0.389	0	WDR45B
Migratory	0	0.888933	0.821	0.494	0	CAP1
Migratory	0	0.887274	0.523	0.128	0	SLC20A2
Migratory	0	0.883701	0.941	0.746	0	YBX1
Migratory	0	0.878104	0.786	0.535	0	ANXA5
Migratory	0	0.877569	0.908	0.771	0	CIB1
Migratory	0	0.877051	0.506	0.119	0	TXNRD1
Migratory	0	0.877036	0.834	0.496	0	ARPP19
Migratory	0	0.874806	0.858	0.516	0	F11R
Migratory	0	0.873147	0.677	0.44	0	RNF115
Migratory	0	0.87305	0.545	0.126	0	TP53BP2
Migratory	0	0.870563	0.588	0.164	0	ETS2
Migratory	0	0.869648	0.675	0.282	0	CLIP1
Migratory	0	0.862227	0.73	0.392	0	IRF6
Migratory	0	0.861474	0.548	0.158	0	RAP2B
Migratory	0	0.856796	0.808	0.488	0	RAB10
Migratory	0	0.851448	0.942	0.729	0	KTN1
Migratory	0	0.84876	0.961	0.862	0	PFN1
Migratory	0	0.848561	0.597	0.148	0	EGLN1
Migratory	0	0.847112	0.576	0.155	0	SVIL
Migratory	0	0.845482	0.5	0.045	0	MYO1B
Migratory	0	0.845232	0.562	0.191	0	RASSF1
Migratory	0	0.84264	0.61	0.222	0	AKAP13
Migratory	0	0.842523	0.815	0.548	0	EIF5
Migratory	0	0.842516	0.601	0.181	0	MAP2K1
Migratory	0	0.841955	0.462	0.146	0	SOWAHC
Migratory	0	0.838692	0.505	0.146	0	STK17A
Migratory	0	0.835454	0.509	0.174	0	EMP1
Migratory	0	0.833302	0.612	0.334	0	CD47
Migratory	0	0.827078	0.767	0.437	0	HES4
Migratory	0	0.82365	0.77	0.419	0	PEA15
Migratory	0	0.81865	0.737	0.397	0	QSOX1
Migratory	0	0.81393	0.884	0.592	0	RHEB
Migratory	0	0.809955	0.542	0.218	0	ARID5A
Migratory	0	0.808656	0.66	0.25	0	VCL
Migratory	0	0.808563	0.936	0.717	0	YWHAZ
Migratory	0	0.808427	0.562	0.221	0	ST3GAL1
Migratory	0	0.808376	0.489	0.071	0	NABP1
Migratory	0	0.807444	0.564	0.113	0	MIR4435-2HG
Migratory	0	0.807319	0.728	0.384	0	PDLIM5
Migratory	0	0.806666	0.423	0.05	0	IL6R
Migratory	0	0.805239	0.488	0.08	0	RASAL2
Migratory	0	0.804712	0.757	0.377	0	PPP2R2A
Migratory	0	0.804695	0.791	0.458	0	EIF4E
Migratory	0	0.801496	0.538	0.099	0	OPN3
Migratory	0	0.800268	0.231	0.007	0	IGFBP3
Migratory	0	0.799265	0.439	0.125	0	TRAFD1
Migratory	0	0.795842	0.739	0.388	0	IFRD1
Migratory	0	0.795362	0.772	0.452	0	JUP
Migratory	0	0.787291	0.522	0.114	0	SHB
Migratory	0	0.784889	0.305	0.03	0	TFPI
Migratory	0	0.784066	0.88	0.538	0	ATP1B1
Migratory	0	0.78384	0.994	0.962	0	GAPDH
Migratory	0	0.782739	0.444	0.075	0	RNF223
Migratory	0	0.782524	0.23	0.003	0	KIF1A
Migratory	0	0.78152	0.491	0.057	0	AP1S3
Migratory	0	0.780371	0.524	0.11	0	SMTN
Migratory	0	0.777536	0.837	0.51	0	ARF6
Migratory	0	0.777338	0.641	0.35	0	LURAP1L
Migratory	0	0.777177	0.846	0.54	0	CYSTM1
Migratory	0	0.776885	0.42	0.043	0	FOSL1
Migratory	0	0.776578	0.72	0.435	0	MAL2
Migratory	0	0.772063	0.474	0.088	0	FBLIM1
Migratory	0	0.771504	0.554	0.216	0	RUNDC1
Migratory	0	0.769739	0.542	0.171	0	CLMN
Migratory	0	0.769278	0.463	0.13	0	BMERB1
Migratory	0	0.765802	0.754	0.518	0	SPTSSA
Migratory	0	0.765794	0.807	0.449	0	PPP2CA
Migratory	0	0.764648	0.634	0.268	0	TMEM30A
Migratory	0	0.764377	0.444	0.064	0	FERMT2
Migratory	0	0.761339	0.774	0.485	0	PPP1R14B
Migratory	0	0.760812	0.74	0.396	0	TGIF1
Migratory	0	0.754804	0.313	0.006	0	CA9
Migratory	0	0.751996	0.712	0.408	0	TAF1D
Migratory	0	0.747058	0.615	0.24	0	MAP7D1
Migratory	0	0.746799	0.799	0.455	0	CHMP2B
Migratory	0	0.74418	0.651	0.26	0	GNG12
Migratory	0	0.742835	0.502	0.17	0	HK2
Migratory	0	0.742702	0.644	0.343	0	PLIN3
Migratory	0	0.741477	0.665	0.325	0	NECTIN4
Migratory	0	0.738024	0.4	0.006	0	SPNS2
Migratory	0	0.734869	0.939	0.713	0	ATF4
Migratory	0	0.734788	0.885	0.679	0	ARPC2
Migratory	0	0.734688	0.461	0.075	0	SMAD3
Migratory	0	0.732458	0.814	0.501	0	RAD23B
Migratory	0	0.730785	0.535	0.139	0	AGO2
Migratory	0	0.729695	0.575	0.175	0	ADAM9
Migratory	0	0.729443	0.566	0.176	0	RIPK2
Migratory	0	0.727534	0.749	0.398	0	JPT2
Migratory	0	0.726802	0.816	0.509	0	TUBA1C
Migratory	0	0.721992	0.442	0.121	0	BARX2
Migratory	0	0.719541	0.569	0.177	0	MISP
Migratory	0	0.713354	0.7	0.377	0	SDCBP
Migratory	0	0.711049	0.727	0.375	0	VASP
Migratory	0	0.70672	0.912	0.72	0	RHOC
Migratory	0	0.705833	0.274	0.053	0	ARHGAP29-AS1
Migratory	0	0.703299	0.996	0.939	0	EIF1
Migratory	0	0.700174	0.299	0.072	0	PDE4B
Migratory	0	0.699725	0.547	0.21	0	DUSP14
Migratory	0	0.697366	0.901	0.676	0	VDAC2
Migratory	0	0.692625	0.683	0.362	0	GIPC1
Migratory	0	0.691346	0.485	0.068	0	SPSB1
Migratory	0	0.687188	0.498	0.153	0	DSC3
Migratory	0	0.68557	0.197	0.011	0	MAB21L4
Migratory	0	0.684024	0.785	0.495	0	TRAF4
Migratory	0	0.682131	0.606	0.255	0	TNFRSF18
Migratory	0	0.678659	0.565	0.226	0	TNIP2
Migratory	0	0.675215	0.655	0.327	0	AZIN1
Migratory	0	0.673595	0.571	0.265	0	WTAP
Migratory	0	0.67256	0.298	0.03	0	TGM2
Migratory	0	0.671816	0.572	0.183	0	SWAP70
Migratory	0	0.669001	0.458	0.129	0	GBP2
Migratory	0	0.668785	0.775	0.371	0	TCIM
Migratory	0	0.668161	0.577	0.243	0	TSPAN3
Migratory	0	0.666221	0.886	0.656	0	EIF4G2
Migratory	0	0.665696	0.871	0.589	0	RAB7A
Migratory	0	0.664561	0.324	0.071	0	PDGFB
Migratory	0	0.664148	0.459	0.136	0	PLEKHO1
Migratory	0	0.664054	0.536	0.14	0	RNF24
Migratory	0	0.662267	0.462	0.15	0	ITPRID2
Migratory	0	0.662222	0.732	0.409	0	LRRFIP2
Migratory	0	0.659998	0.588	0.209	0	UBAP1
Migratory	0	0.659916	0.49	0.148	0	INSIG2
Migratory	0	0.655587	0.491	0.193	0	SYTL2
Migratory	0	0.65469	0.987	0.896	0	OAZ1
Migratory	0	0.652319	0.877	0.622	0	KDM5B
Migratory	0	0.651133	0.476	0.087	0	TRIO
Migratory	0	0.650818	0.462	0.124	0	SYBU
Migratory	0	0.650799	0.797	0.517	0	HDGF
Migratory	0	0.650753	0.775	0.484	0	ITGB1
Migratory	0	0.650585	0.907	0.63	0	SELENOM
Migratory	0	0.650015	0.382	0.026	0	KRT80
Migratory	0	0.649668	0.937	0.756	0	ATP6V0E1
Migratory	0	0.649378	0.513	0.167	0	TRIM47
Migratory	0	0.64793	0.423	0.145	0	PDLIM4
Migratory	0	0.647808	0.726	0.378	0	UFM1
Migratory	0	0.645741	0.244	0.005	0	UCA1
Migratory	0	0.643618	0.274	0.017	0	LIF
Migratory	0	0.639969	0.781	0.474	0	RAP1B
Migratory	0	0.639649	0.95	0.748	0	S100A6
Migratory	0	0.637432	0.532	0.198	0	MAP2K3
Migratory	0	0.635058	0.672	0.319	0	KRAS
Migratory	0	0.632255	0.665	0.353	0	RNF114
Migratory	0	0.631631	0.586	0.236	0	STX3
Migratory	0	0.63027	0.594	0.231	0	KCMF1
Migratory	0	0.629704	0.83	0.534	0	MYO6
Migratory	0	0.626762	0.68	0.332	0	YBX3
Migratory	0	0.626118	0.849	0.573	0	PPP4C
Migratory	0	0.624996	0.648	0.366	0	PKP3
Migratory	0	0.62491	0.692	0.382	0	UBE2H
Migratory	0	0.620772	0.774	0.531	0	CNIH4
Migratory	0	0.620278	0.502	0.151	0	NOTCH2
Migratory	0	0.618155	0.689	0.371	0	DYNLT3
Migratory	0	0.616751	0.363	0.034	0	SLC6A6
Migratory	0	0.610897	0.601	0.26	0	PMEPA1
Migratory	0	0.608695	0.963	0.801	0	RTN4
Migratory	0	0.605965	0.467	0.146	0	NIBAN2
Migratory	0	0.60537	0.629	0.298	0	AKIRIN1
Migratory	0	0.603331	0.583	0.31	0	IL13RA1
Migratory	0	0.603288	0.846	0.595	0	KIF5B
Migratory	0	0.602582	0.39	0.092	0	EPPK1
Migratory	0	0.598491	0.633	0.291	0	AMD1
Migratory	0	0.597174	0.49	0.198	0	PHLDA3
Migratory	0	0.59707	0.975	0.848	0	RAC1
Migratory	0	0.593517	0.564	0.202	0	AKIRIN2
Migratory	0	0.593376	0.37	0.079	0	ATP2B4
Migratory	0	0.593046	0.565	0.235	0	FOSL2
Migratory	0	0.590373	0.317	0.047	0	ITGB8
Migratory	0	0.589507	0.438	0.098	0	ZNF395
Migratory	0	0.587418	0.439	0.099	0	USP12P1
Migratory	0	0.587244	0.494	0.178	0	GSN
Migratory	0	0.585733	0.591	0.283	0	ZBTB43
Migratory	0	0.584482	0.909	0.717	0	POMP
Migratory	0	0.581842	0.614	0.283	0	IDS
Migratory	0	0.581215	0.239	0.02	0	GLIPR1
Migratory	0	0.57971	0.47	0.175	0	ST14
Migratory	0	0.578249	0.581	0.236	0	AFDN
Migratory	0	0.577913	0.24	0.02	0	ALDH1A3
Migratory	0	0.576952	0.656	0.371	0	LPP
Migratory	0	0.572972	0.461	0.128	0	C3orf52
Migratory	0	0.571789	0.508	0.193	0	OCLN
Migratory	0	0.569025	0.375	0.022	0	SAMD4A
Migratory	0	0.568237	0.484	0.113	0	RRAS2
Migratory	0	0.567719	0.609	0.277	0	PVT1
Migratory	0	0.56554	0.647	0.344	0	MACF1
Migratory	0	0.564943	0.475	0.175	0	SERTAD2
Migratory	0	0.564912	0.503	0.136	0	BAIAP2L1
Migratory	0	0.564686	0.422	0.097	0	MYO5B
Migratory	0	0.562024	0.471	0.15	0	CTNNAL1
Migratory	0	0.56194	0.534	0.244	0	DSG2
Migratory	0	0.557123	0.481	0.137	0	BTG3
Migratory	0	0.557088	0.425	0.114	0	SNHG12
Migratory	0	0.555827	0.457	0.13	0	ATXN1
Migratory	0	0.555028	0.473	0.141	0	MAFK
Migratory	0	0.552251	0.591	0.255	0	TRIP6
Migratory	0	0.551851	0.505	0.171	0	TICAM1
Migratory	0	0.55053	0.349	0.087	0	ICAM1
Migratory	0	0.547603	0.707	0.397	0	BAZ1A
Migratory	0	0.54599	0.69	0.402	0	YTHDF2
Migratory	0	0.545474	0.521	0.179	0	CXCL16
Migratory	0	0.542594	0.302	0.06	0	EGLN3
Migratory	0	0.542269	0.516	0.193	0	ANKLE2
Migratory	0	0.541438	0.397	0.087	0	TMEM45B
Migratory	0	0.540338	0.231	0.022	0	CTSV
Migratory	0	0.537555	0.869	0.623	0	UBE2I
Migratory	0	0.535973	0.438	0.132	0	LAMC1
Migratory	0	0.534651	0.457	0.16	0	MAPK8
Migratory	0	0.533198	0.604	0.313	0	FNTA
Migratory	0	0.532231	0.374	0.065	0	MSN
Migratory	0	0.531253	0.364	0.042	0	CD68
Migratory	0	0.527479	0.506	0.209	0	SNHG17
Migratory	0	0.527064	0.57	0.261	0	KIAA1522
Migratory	0	0.526166	0.417	0.12	0	ENO2
Migratory	0	0.525983	0.4	0.127	0	HOMER2
Migratory	0	0.525692	0.319	0.017	0	ARSJ
Migratory	0	0.52434	0.368	0.088	0	TSPAN5
Migratory	0	0.523433	0.512	0.208	0	PNPLA8
Migratory	0	0.522442	0.667	0.356	0	RNF11
Migratory	0	0.520643	0.326	0.02	0	SPHK1
Migratory	0	0.519098	0.728	0.446	0	CTNNA1
Migratory	0	0.515689	0.43	0.136	0	FAM210A
Migratory	0	0.51518	0.544	0.209	0	BACE2
Migratory	0	0.512966	0.339	0.048	0	MACC1
Migratory	0	0.511865	0.454	0.154	0	HERC4
Migratory	0	0.511484	0.305	0.016	0	CAV2
Migratory	0	0.51058	0.342	0.055	0	NR3C1
Migratory	0	0.510444	0.465	0.143	0	DIAPH1
Migratory	0	0.509099	0.523	0.212	0	ABI1
Migratory	0	0.508965	0.592	0.268	0	PAFAH1B1
Migratory	0	0.507442	0.42	0.141	0	SEPTIN10
Migratory	0	0.507322	0.382	0.07	0	ZNF267
Migratory	0	0.505649	0.383	0.101	0	KLF5
Migratory	0	0.503216	0.44	0.168	0	PLEC
Migratory	0	0.502551	0.341	0.052	0	TNFAIP8
Migratory	0	0.501531	0.656	0.36	0	RNF10
Migratory	0	0.500599	0.355	0.075	0	SESN2
Migratory	0	0.499204	0.221	0.004	0	LUCAT1
Migratory	0	0.497688	0.339	0.067	0	RCAN1
Migratory	0	0.495824	0.186	0.017	0	TNFRSF6B
Migratory	0	0.49499	0.245	0.011	0	GULP1
Migratory	0	0.492287	0.474	0.18	0	RRAGC
Migratory	0	0.491127	0.361	0.102	0	TRIM16
Migratory	0	0.48631	0.17	0.008	0	IL11
Migratory	0	0.485906	0.912	0.621	0	HLA-B
Migratory	0	0.483396	0.514	0.219	0	MAFG
Migratory	0	0.483015	0.359	0.104	0	TPT1-AS1
Migratory	0	0.481305	0.496	0.2	0	SPRING1
Migratory	0	0.478513	0.376	0.088	0	STBD1
Migratory	0	0.478503	0.348	0.071	0	BCAR3
Migratory	0	0.478385	0.429	0.099	0	CLIC4
Migratory	0	0.477144	0.487	0.182	0	RAB3IP
Migratory	0	0.473801	0.534	0.229	0	VPS37B
Migratory	0	0.47356	0.398	0.116	0	RBMS1
Migratory	0	0.471527	0.44	0.167	0	EHD1
Migratory	0	0.47045	0.131	0.001	0	DIRC3
Migratory	0	0.466473	0.378	0.07	0	ACOT9
Migratory	0	0.464237	0.55	0.255	0	RELA
Migratory	0	0.464115	0.28	0.008	0	ADORA2B
Migratory	0	0.464049	0.353	0.078	0	KLF7
Migratory	0	0.463342	0.496	0.2	0	PPP1R13L
Migratory	0	0.46065	0.293	0.019	0	STX11
Migratory	0	0.457071	0.499	0.184	0	UBE2E3
Migratory	0	0.454992	0.339	0.088	0	EPAS1
Migratory	0	0.451207	0.44	0.157	0	CXADR
Migratory	0	0.450165	0.444	0.127	0	RELB
Migratory	0	0.448111	0.497	0.197	0	MAPK6
Migratory	0	0.44795	0.403	0.119	0	FNDC3A
Migratory	0	0.447266	0.377	0.119	0	CDYL
Migratory	0	0.443133	0.361	0.081	0	PHLDB2
Migratory	0	0.441946	0.278	0.058	0	RHOF
Migratory	0	0.439788	0.332	0.064	0	NAV2
Migratory	0	0.439421	0.437	0.158	0	ZDHHC9
Migratory	0	0.436837	0.317	0.03	0	LHFPL2
Migratory	0	0.436291	0.266	0.019	0	GLIS3
Migratory	0	0.434355	0.412	0.118	0	PELO
Migratory	0	0.433918	0.475	0.19	0	GMFB
Migratory	0	0.430749	0.409	0.134	0	SH2D3A
Migratory	0	0.429974	0.28	0.045	0	CLCF1
Migratory	0	0.429718	0.299	0.03	0	SDCBP2
Migratory	0	0.417998	0.276	0.033	0	DAPP1
Migratory	0	0.412778	0.299	0.033	0	MIR210HG
Migratory	0	0.411552	0.335	0.072	0	RASA2
Migratory	0	0.411499	0.273	0.048	0	PRKAB2
Migratory	0	0.409332	0.398	0.126	0	RABGEF1
Migratory	0	0.406131	0.336	0.081	0	DTNA
Migratory	0	0.405851	0.294	0.063	0	SERTAD4-AS1
Migratory	0	0.405306	0.362	0.089	0	WWTR1
Migratory	0	0.405154	0.227	0.021	0	GAL
Migratory	0	0.402616	0.362	0.069	0	UBE2E2
Migratory	0	0.398498	0.344	0.087	0	TTC9
Migratory	0	0.396689	0.394	0.13	0	VPS26C
Migratory	0	0.394774	0.347	0.079	0	KCTD9
Migratory	0	0.392608	0.376	0.09	0	STK40
Migratory	0	0.384355	0.31	0.065	0	CSGALNACT2
Migratory	0	0.383211	0.333	0.051	0	IL4R
Migratory	0	0.379409	0.299	0.033	0	PPP1R18
Migratory	0	0.376788	0.398	0.129	0	TNFAIP1
Migratory	0	0.37631	0.31	0.072	0	TEAD1
Migratory	0	0.369907	0.367	0.11	0	CLDN12
Migratory	0	0.369159	0.267	0.038	0	HIVEP2
Migratory	0	0.368882	0.305	0.066	0	KDM7A
Migratory	0	0.365242	0.318	0.069	0	FADS3
Migratory	0	0.361717	0.322	0.067	0	SLC7A1
Migratory	0	0.361164	0.335	0.082	0	BCL9L
Migratory	0	0.359542	0.319	0.05	0	MYO1E
Migratory	0	0.354605	0.239	0.029	0	PAX8-AS1
Migratory	0	0.350355	0.306	0.07	0	B4GALT5
Migratory	0	0.344673	0.249	0.033	0	AL133453.1
Migratory	0	0.340446	0.3	0.069	0	PPP2R5B
Migratory	0	0.334335	0.278	0.046	0	PANX1
Migratory	0	0.332189	0.24	0.024	0	ABCC3
Migratory	0	0.331778	0.181	0.006	0	MALL
Migratory	0	0.30568	0.221	0.023	0	TUBB6
Migratory	0	0.303536	0.233	0.032	0	MTCL1
Migratory	0	0.298327	0.156	0.001	0	ASB2
Migratory	0	0.286561	0.173	0.011	0	TRIM29
Migratory	0	-0.432538	0.984	0.942	0	RPS11
Migratory	0	-0.448669	0.83	0.796	0	CUTA
Migratory	0	-0.500809	0.835	0.816	0	TOMM7
Migratory	0	-0.514051	0.809	0.789	0	WDR83OS
Migratory	0	-0.517658	0.918	0.873	0	PFDN5
Migratory	0	-0.55552	0.08	0.347	0	CCDC34
Migratory	0	-0.560323	0.105	0.385	0	CTSH
Migratory	0	-0.569057	0.99	0.977	0	PTMA
Migratory	0	-0.582931	0.817	0.8	0	ATP5MJ
Migratory	0	-0.597558	0.785	0.797	0	TRMT112
Migratory	0	-0.611882	0.769	0.78	0	ANAPC11
Migratory	0	-0.617955	0.801	0.767	0	ENSA
Migratory	0	-0.619499	0.951	0.896	0	COX7C
Migratory	0	-0.63459	0.739	0.786	0	NEDD8
Migratory	0	-0.639606	0.764	0.778	0	NDUFB11
Migratory	0	-0.642702	0.171	0.452	0	CSAD
Migratory	0	-0.648485	0.251	0.524	0	WBP1
Migratory	0	-0.649744	0.793	0.791	0	NDUFS5
Migratory	0	-0.651022	0.088	0.394	0	CMBL
Migratory	0	-0.653802	0.808	0.817	0	NDUFB4
Migratory	0	-0.656217	0.809	0.819	0	KRTCAP2
Migratory	0	-0.660614	0.01	0.229	0	CHAD
Migratory	0	-0.672181	0.162	0.452	0	KIF22
Migratory	0	-0.675088	0.499	0.652	0	NPDC1
Migratory	0	-0.678672	0.209	0.509	0	TRAPPC6A
Migratory	0	-0.683266	0.129	0.455	0	TCEA3
Migratory	0	-0.685052	0.185	0.496	0	MGMT
Migratory	0	-0.688007	0.962	0.939	0	NME2
Migratory	0	-0.69325	0.245	0.534	0	PNKD
Migratory	0	-0.69352	0.811	0.816	0	PARK7
Migratory	0	-0.694287	0.849	0.823	0	UQCRH
Migratory	0	-0.696935	0.758	0.791	0	ATP5PF
Migratory	0	-0.705157	0.064	0.303	0	SRARP
Migratory	0	-0.705456	0.732	0.76	0	EIF3K
Migratory	0	-0.709398	0.853	0.86	0	HNRNPA1
Migratory	0	-0.712374	0.013	0.223	0	RAMP3
Migratory	0	-0.722633	0.532	0.68	0	MRPL55
Migratory	0	-0.726811	0.956	0.9	0	COX6A1
Migratory	0	-0.727058	0.789	0.824	0	SRP9
Migratory	0	-0.728147	0.853	0.826	0	CIRBP
Migratory	0	-0.738737	0.404	0.608	0	NDUFS7
Migratory	0	-0.739367	0.537	0.7	0	NME3
Migratory	0	-0.739683	0.103	0.421	0	FBP1
Migratory	0	-0.741955	0.914	0.913	0	HSP90AB1
Migratory	0	-0.742495	0.8	0.806	0	UQCR10
Migratory	0	-0.743818	0.906	0.87	0	COX4I1
Migratory	0	-0.744435	0.555	0.706	0	MLPH
Migratory	0	-0.7499	0.375	0.612	0	TMEM141
Migratory	0	-0.749938	0.801	0.809	0	NUCKS1
Migratory	0	-0.750147	0.149	0.502	0	GAMT
Migratory	0	-0.752109	0.814	0.826	0	UFC1
Migratory	0	-0.755452	0.89	0.87	0	TMA7
Migratory	0	-0.761866	0.061	0.303	0	NUPR2
Migratory	0	-0.765002	0.609	0.722	0	NDUFS6
Migratory	0	-0.769368	0.523	0.677	0	ATOX1
Migratory	0	-0.771709	0.515	0.687	0	BANF1
Migratory	0	-0.772335	0.343	0.58	0	TMEM160
Migratory	0	-0.774455	0.739	0.796	0	ATP5F1D
Migratory	0	-0.777596	0.591	0.72	0	NDUFA2
Migratory	0	-0.778093	0.853	0.846	0	NDUFA13
Migratory	0	-0.781187	0.113	0.423	0	RERG
Migratory	0	-0.789683	0.55	0.702	0	NDUFB8
Migratory	0	-0.790881	0.717	0.743	0	HSBP1
Migratory	0	-0.792057	0.733	0.789	0	C12orf57
Migratory	0	-0.793818	0.625	0.731	0	PHPT1
Migratory	0	-0.79885	0.025	0.247	0	KCNJ3
Migratory	0	-0.804667	0.647	0.745	0	PRDX6
Migratory	0	-0.815855	0.09	0.45	0	ESR1
Migratory	0	-0.8213	0.269	0.553	0	DNPH1
Migratory	0	-0.823487	0.781	0.835	0	DYNLL1
Migratory	0	-0.824541	0.523	0.7	0	PCBD1
Migratory	0	-0.835786	0.149	0.504	0	SELENBP1
Migratory	0	-0.83609	0.664	0.689	0	SMIM22
Migratory	0	-0.842079	0.205	0.544	0	HMGN3
Migratory	0	-0.849438	0.511	0.679	0	FKBP4
Migratory	0	-0.853145	0.573	0.739	0	LAMTOR4
Migratory	0	-0.854805	0.617	0.745	0	NDUFB7
Migratory	0	-0.857471	0.328	0.573	0	HACD3
Migratory	0	-0.858264	0.733	0.816	0	SPCS1
Migratory	0	-0.861084	0.348	0.583	0	CRACR2B
Migratory	0	-0.864223	0.266	0.576	0	REX1BD
Migratory	0	-0.873272	0.618	0.718	0	APRT
Migratory	0	-0.874757	0.404	0.642	0	NAA38
Migratory	0	-0.876054	0.87	0.866	0	COX6B1
Migratory	0	-0.893301	0.503	0.713	0	ERP29
Migratory	0	-0.893524	0.821	0.857	0	HNRNPA2B1
Migratory	0	-0.911188	0.403	0.644	0	ASAH1
Migratory	0	-0.917233	0.514	0.685	0	TMEM230
Migratory	0	-0.931651	0.603	0.772	0	NDUFB10
Migratory	0	-0.937669	0.842	0.858	0	UQCR11
Migratory	0	-0.940851	0.643	0.783	0	SELENOH
Migratory	0	-0.94169	0.778	0.813	0	IFITM3
Migratory	0	-0.95271	0.401	0.645	0	GGCT
Migratory	0	-0.964625	0.83	0.85	0	SSR4
Migratory	0	-0.965126	0.456	0.686	0	TECR
Migratory	0	-0.971894	0.734	0.823	0	POLR2L
Migratory	0	-0.976272	0.553	0.729	0	ATP5IF1
Migratory	0	-0.978674	0.738	0.807	0	MICOS10
Migratory	0	-0.980622	0.93	0.938	0	HSP90AA1
Migratory	0	-0.984495	0.883	0.896	0	ATP5MC2
Migratory	0	-0.986195	0.014	0.365	0	KCNC2
Migratory	0	-0.987505	0.342	0.636	0	ZG16B
Migratory	0	-0.995162	0.214	0.604	0	SPDEF
Migratory	0	-1.00686	0.469	0.683	0	TMBIM4
Migratory	0	-1.01018	0.763	0.788	0	ZFP36
Migratory	0	-1.01129	0.159	0.553	0	CREB3L4
Migratory	0	-1.01291	0.449	0.699	0	CRNDE
Migratory	0	-1.01592	0.826	0.847	0	COX8A
Migratory	0	-1.02146	0.657	0.794	0	NDUFC2
Migratory	0	-1.02418	0.229	0.503	0	FCGRT
Migratory	0	-1.02525	0.18	0.439	0	SUSD3
Migratory	0	-1.03152	0.262	0.609	0	SELENOP
Migratory	0	-1.045	0.467	0.72	0	NDUFA7
Migratory	0	-1.04579	0.706	0.777	0	COPS9
Migratory	0	-1.04852	0.454	0.684	0	NDUFB1
Migratory	0	-1.04911	0.412	0.683	0	PAFAH1B3
Migratory	0	-1.0492	0.637	0.784	0	ATP5PD
Migratory	0	-1.04949	0.665	0.794	0	NDUFB2
Migratory	0	-1.05555	0.269	0.546	0	ID2
Migratory	0	-1.05644	0.823	0.855	0	COX5B
Migratory	0	-1.05797	0.617	0.748	0	H1-2
Migratory	0	-1.06062	0.87	0.867	0	SOD1
Migratory	0	-1.07397	0.372	0.671	0	DCXR
Migratory	0	-1.11761	0.15	0.524	0	LRRC26
Migratory	0	-1.12135	0.857	0.864	0	IER2
Migratory	0	-1.12993	0.714	0.845	0	TSTD1
Migratory	0	-1.13885	0.551	0.745	0	ATP5MC1
Migratory	0	-1.14454	0.979	0.976	0	H3-3A
Migratory	0	-1.17627	0.872	0.878	0	SUB1
Migratory	0	-1.19061	0.799	0.832	0	MZT2B
Migratory	0	-1.19103	0.308	0.64	0	EVL
Migratory	0	-1.20871	0.51	0.755	0	HMGN2
Migratory	0	-1.20875	0.696	0.807	0	MZT2A
Migratory	0	-1.21083	0.422	0.736	0	GPX1
Migratory	0	-1.22395	0.695	0.853	0	PEBP1
Migratory	0	-1.23701	0.617	0.813	0	HSPE1
Migratory	0	-1.25766	0.576	0.788	0	HSPA8
Migratory	0	-1.28418	0.793	0.847	0	UQCRQ
Migratory	0	-1.31822	0.845	0.892	0	PPDPF
Migratory	0	-1.33698	0.504	0.747	0	MAGED2
Migratory	0	-1.34022	0.472	0.773	0	GATA3
Migratory	0	-1.34911	0.221	0.637	0	PBX1
Migratory	0	-1.36204	0.781	0.855	0	JUNB
Migratory	0	-1.38389	0.503	0.743	0	FOSB
Migratory	0	-1.38763	0.283	0.64	0	EGR1
Migratory	0	-1.41824	0.614	0.749	0	DNAJB1
Migratory	0	-1.42745	0.639	0.832	0	PRDX2
Migratory	0	-1.43656	0.27	0.696	0	BEX3
Migratory	0	-1.44318	0.933	0.929	0	ATP5F1E
Migratory	0	-1.45163	0.189	0.561	0	HSPA1B
Migratory	0	-1.47006	0.45	0.736	0	AGR3
Migratory	0	-1.47848	0.732	0.871	0	FXYD3
Migratory	0	-1.48626	0.428	0.678	0	SLC9A3R1
Migratory	0	-1.49347	0.533	0.764	0	TCEAL4
Migratory	0	-1.53963	0.799	0.923	0	UBB
Migratory	0	-1.5537	0.382	0.673	0	STARD10
Migratory	0	-1.59617	0.844	0.886	0	NDUFA4
Migratory	0	-1.66862	0.365	0.672	0	HES1
Migratory	0	-1.67354	0.854	0.947	0	CRIP1
Migratory	0	-1.71077	0.814	0.868	0	CST3
Migratory	0	-1.71413	0.718	0.864	0	H2AJ
Migratory	0	-1.76987	0.815	0.929	0	XBP1
Migratory	0	-1.82576	0.602	0.828	0	DBI
Migratory	0	-1.89409	0.003	0.249	0	PVALB
Migratory	0	-1.91087	0.444	0.762	0	NUCB2
Migratory	0	-1.96597	0.673	0.815	0	AZGP1
Migratory	0	-1.96965	0.405	0.696	0	AGR2
Migratory	0	-2.01138	0.348	0.789	0	HSPA1A
Migratory	0	-2.09483	0.565	0.827	0	FOS
Migratory	0	-2.10787	0.027	0.261	0	MSMB
Migratory	0	-2.1962	0.012	0.255	0	DHRS2
Migratory	0	-2.27031	0.967	0.968	0	COX6C
Migratory	0	-2.37646	0.418	0.794	0	BTG2
Migratory	0	-2.38072	0.173	0.476	0	IFI6
Migratory	0	-2.51406	0.707	0.847	0	MPC2
Migratory	0	-2.90982	0.011	0.277	0	TRH
Migratory	0	-2.96081	0.547	0.774	0	TFF3
Migratory	0	-3.04512	0.133	0.448	0	IFI27
Migratory	4.94065645841247e-324	-0.740389	0.743	0.794	1.3702910687407e-319	ATP5MF
Migratory	1.48219693752374e-323	0.4243	0.526	0.23	4.11087320622209e-319	PPP2CB
Migratory	6.91691904177745e-323	0.505361	0.609	0.322	1.91840749623698e-318	BOLA2
Migratory	3.0138004396316e-322	0.46068	0.565	0.271	8.35877551931825e-318	CYRIB
Migratory	3.95252516672997e-322	-0.660956	0.178	0.436	1.09623285499256e-317	REEP6
Migratory	1.02765654334979e-321	-0.678804	0.062	0.295	2.85020542298065e-317	RETREG1
Migratory	2.060253743158e-321	-0.689114	0.292	0.545	5.71411375664871e-317	HINT2
Migratory	2.51973479379036e-321	-0.729713	0.335	0.576	6.98848445057756e-317	DNAJC19
Migratory	6.06712613093051e-321	-0.565371	0.182	0.455	1.68271743241358e-316	DGCR6L
Migratory	6.33392157968478e-321	0.512191	0.661	0.363	1.75671315012557e-316	TOR1AIP2
Migratory	8.13232053054692e-321	-0.694698	0.643	0.726	2.25549909914719e-316	SDHC
Migratory	1.05087762870433e-320	-0.808872	0.101	0.35	2.91460910321146e-316	ACSF2
Migratory	1.03363473766447e-319	0.551846	0.824	0.583	2.86678594491241e-315	RNPS1
Migratory	1.0986043700926e-319	0.313695	0.246	0.042	3.04697922045181e-315	NFIL3
Migratory	1.8894651307036e-318	-0.686242	0.699	0.754	5.24043154000642e-314	NDUFA1
Migratory	6.48295648175279e-318	0.541243	0.696	0.43	1.79804798021414e-313	CCDC124
Migratory	1.67496751869291e-317	0.688818	0.405	0.141	4.64552241309479e-313	SH3BP4
Migratory	3.27936566492773e-317	-0.851571	0.744	0.746	9.09532067167707e-313	CYB5A
Migratory	5.38562976542034e-317	0.405225	0.404	0.133	1.49370441543933e-312	PGM2L1
Migratory	7.27350252254739e-317	0.487485	0.624	0.329	2.01730592462852e-312	FAM3C
Migratory	1.59726121976095e-316	0.491136	0.467	0.189	4.430003993007e-312	RASEF
Migratory	1.92820639900407e-316	0.574743	0.559	0.271	5.3478804476378e-312	SPATS2L
Migratory	2.47587787097971e-316	-0.506495	0.962	0.918	6.86684727516222e-312	PPIA
Migratory	3.83459145003484e-316	0.358007	0.309	0.079	1.06352393866716e-311	GNA15
Migratory	1.04011852417651e-315	0.293238	0.286	0.063	2.88476872680355e-311	SMURF1
Migratory	2.75913771647635e-315	0.509604	0.916	0.712	7.65246845664715e-311	PRRC2C
Migratory	3.59155490179389e-315	0.625209	0.687	0.441	9.96117752012535e-311	ABRACL
Migratory	4.70373395771683e-315	0.489949	0.52	0.23	1.30458061317276e-310	MREG
Migratory	2.57901834624064e-314	1.42625	0.554	0.358	7.15290738329842e-310	PPIF
Migratory	4.50682764190873e-313	0.410256	0.384	0.124	0	PNP
Migratory	4.53055699971735e-313	0.559008	0.784	0.492	0	APP
Migratory	6.21172017487904e-313	-0.520714	0.91	0.858	0	UBL5
Migratory	2.35771710334395e-312	0.399719	0.429	0.161	6.54e-308	MED15
Migratory	2.71267265723256e-312	-0.73125	0.435	0.625	7.52e-308	COX14
Migratory	3.38229962844131e-312	-0.568286	0.769	0.776	9.38e-308	NDUFA11
Migratory	4.06415576165074e-312	-0.66929	0.805	0.794	1.13e-307	ATP5MC3
Migratory	1.77682023542428e-311	0.331015	0.248	0.046	4.93e-307	PDK1
Migratory	7.04559972913993e-311	0.617569	0.97	0.877	1.95e-306	ZFAS1
Migratory	1.79587753035954e-310	-0.800071	0.788	0.787	4.98e-306	SLC39A6
Migratory	3.85668158100681e-310	-1.01195	0.325	0.511	1.07e-305	GSTM3
Migratory	0	-0.956365	0.339	0.578	5.38e-305	PYCARD
Migratory	0	-0.737293	0.039	0.259	8.81e-305	GRB14
Migratory	0	-0.663405	0.515	0.649	8.81e-305	ALKBH7
Migratory	0	0.40417	0.353	0.112	3.01e-304	CDR2
Migratory	0	0.439649	0.475	0.198	5.52e-304	C16orf72
Migratory	0	0.453986	0.531	0.238	5.9e-304	IBTK
Migratory	0	-0.706439	0.496	0.65	6.09e-304	MRPL57
Migratory	2.41e-308	0.440757	0.449	0.185	6.68e-304	ADPRS
Migratory	2.7e-308	-0.701912	0.383	0.59	7.5e-304	CHCHD5
Migratory	1.05e-307	0.501546	0.494	0.216	2.92e-303	HIPK2
Migratory	1.17e-307	0.279825	0.216	0.031	3.26e-303	EPHA2
Migratory	3.96e-306	-0.72856	0.414	0.635	1.1e-301	PRDX3
Migratory	5.82e-306	0.427451	0.479	0.199	1.61e-301	RIT1
Migratory	6.76e-306	-0.531005	0.041	0.26	1.88e-301	SLC2A10
Migratory	8.42e-306	-0.678272	0.227	0.485	2.34e-301	TP53TG1
Migratory	1.71e-305	0.615728	0.156	0.011	4.73e-301	PLAU
Migratory	6.01e-305	-0.81277	0.518	0.635	1.67e-300	BCAT2
Migratory	7.28e-305	-1.53237	0.041	0.237	2.02e-300	STC1
Migratory	1.18e-304	0.382822	0.441	0.17	3.27e-300	GOLT1B
Migratory	1.51e-304	0.466061	0.9	0.679	4.2e-300	GNG5
Migratory	3.93e-304	0.400996	0.594	0.287	1.09e-299	SPAG9
Migratory	7.57e-304	0.494371	0.909	0.682	2.1e-299	CDC42
Migratory	1.03e-303	0.640346	0.979	0.888	2.86e-299	CD63
Migratory	1.35e-303	0.292965	0.261	0.052	3.75e-299	NPC1
Migratory	1.06e-302	0.384803	0.31	0.082	2.95e-298	FEM1C
Migratory	1.57e-302	-0.876628	0.438	0.621	4.36e-298	IFITM2
Migratory	6.46e-302	-0.671032	0.122	0.376	1.79e-297	ARMT1
Migratory	6.52e-302	0.452604	0.438	0.177	1.81e-297	CFLAR
Migratory	1.23e-301	-2.01744	0.554	0.684	3.42e-297	TFF1
Migratory	1.33e-301	0.341456	0.273	0.062	3.68e-297	ZCCHC2
Migratory	3.29e-301	0.416649	0.467	0.189	9.13e-297	ARHGEF2
Migratory	3.61e-301	0.350905	0.349	0.109	1e-296	ZNF598
Migratory	3.65e-301	1.4599	0.215	0.032	1.01e-296	CXCL1
Migratory	5.34e-301	-0.47392	0.875	0.833	1.48e-296	ATP5MG
Migratory	1.13e-300	0.265689	0.207	0.03	3.12e-296	TNFRSF21
Migratory	2.57e-300	-0.711526	0.255	0.515	7.14e-296	IRX3
Migratory	3.35e-300	0.515959	0.901	0.681	9.29e-296	CSNK1A1
Migratory	4.28e-300	0.460902	0.415	0.159	1.19e-295	NAA25
Migratory	5.08e-300	-1.79609	0.63	0.579	1.41e-295	MDK
Migratory	6.39e-299	0.301765	0.263	0.056	1.77e-294	ACVR1
Migratory	1.19e-298	0.449904	0.621	0.324	3.29e-294	TMCO3
Migratory	2.09e-298	-1.84243	0.105	0.275	5.81e-294	CPE
Migratory	4.49e-298	-0.755484	0.801	0.795	1.25e-293	ATP5ME
Migratory	7.95e-298	0.281283	0.257	0.053	2.2e-293	CTTNBP2NL
Migratory	2.51e-297	0.540985	0.758	0.492	6.97e-293	SBDS
Migratory	2.89e-297	0.504629	0.829	0.584	8e-293	CHMP4B
Migratory	2.73e-296	0.418384	0.523	0.238	7.56e-292	RAB22A
Migratory	9.84e-296	-0.726961	0.535	0.542	2.73e-291	BST2
Migratory	1.63e-295	0.3776	0.394	0.14	4.53e-291	SAV1
Migratory	1.54e-294	0.552554	0.76	0.503	4.27e-290	LITAF
Migratory	1.57e-294	0.300169	0.292	0.073	4.35e-290	RAI14
Migratory	2.11e-294	0.355191	0.326	0.099	5.85e-290	SEC24A
Migratory	4.69e-294	0.47304	0.613	0.328	1.3e-289	ETF1
Migratory	4.9e-294	-0.503751	0.856	0.833	1.36e-289	SNRPD2
Migratory	6.73e-294	-0.663964	0.429	0.623	1.87e-289	ATRAID
Migratory	8.21e-294	0.558422	0.565	0.287	2.28e-289	TSC22D2
Migratory	7.5e-293	-1.04776	0.379	0.577	2.08e-288	NR4A1
Migratory	8.77e-293	0.414233	0.546	0.258	2.43e-288	NUTM2A-AS1
Migratory	4.6e-292	0.522952	0.782	0.529	1.28e-287	CAMTA1
Migratory	1.68e-291	-0.575836	0.789	0.763	4.66e-287	COX5A
Migratory	2.84e-291	-0.717847	0.608	0.683	7.88e-287	AP2S1
Migratory	3.38e-291	-0.725504	0.439	0.62	9.38e-287	UQCC2
Migratory	4.35e-291	-0.69169	0.49	0.654	1.21e-286	NDUFA3
Migratory	4.71e-291	0.332168	0.381	0.126	1.31e-286	BNIP2
Migratory	5.57e-291	0.270218	0.225	0.038	1.55e-286	CMTM3
Migratory	7.02e-291	-0.442501	0.059	0.291	1.95e-286	SEZ6L2
Migratory	4.64e-290	-0.701775	0.864	0.694	1.29e-285	MGP
Migratory	7.82e-290	0.38512	0.235	0.046	2.17e-285	AHNAK2
Migratory	1.26e-289	0.454706	0.503	0.219	3.48e-285	SRGAP1
Migratory	1.34e-289	0.691848	0.873	0.697	3.72e-285	PFDN2
Migratory	1.87e-289	0.318973	0.329	0.096	5.18e-285	ANO6
Migratory	5.39e-289	-1.02236	0.544	0.691	1.5e-284	TSPAN13
Migratory	6.79e-289	0.278396	0.212	0.033	1.88e-284	EFNA5
Migratory	5.37e-288	0.269805	0.227	0.04	1.49e-283	FUT11
Migratory	2.18e-287	0.424237	0.34	0.108	6.03e-283	TLCD5
Migratory	3.09e-287	0.363198	0.369	0.125	8.58e-283	MAP1S
Migratory	1.02e-286	-0.571845	0.749	0.771	2.84e-282	LAMTOR2
Migratory	1.77e-286	0.463919	0.675	0.412	4.92e-282	GNB1
Migratory	4.18e-286	0.413836	0.503	0.234	1.16e-281	HGS
Migratory	5.92e-285	0.701389	0.292	0.088	1.64e-280	SNAPC1
Migratory	1.98e-284	-0.426688	0.914	0.894	5.5e-280	GPX4
Migratory	2.3e-284	0.40488	0.54	0.267	6.37e-280	RHOG
Migratory	2.32e-284	0.453596	0.42	0.166	6.45e-280	PRKAG2
Migratory	3.71e-284	-0.674557	0.576	0.685	1.03e-279	FIS1
Migratory	4.86e-284	0.677949	0.773	0.538	1.35e-279	SMS
Migratory	7.27e-284	0.442306	0.569	0.291	2.02e-279	ARL8B
Migratory	8.98e-284	0.51166	0.725	0.469	2.49e-279	CHTOP
Migratory	1.06e-283	-0.673076	0.369	0.57	2.93e-279	COA3
Migratory	1.27e-283	-0.605519	0.612	0.679	3.52e-279	SMDT1
Migratory	2.78e-283	0.505594	0.605	0.338	7.71e-279	BCKDK
Migratory	3.49e-283	0.380585	0.328	0.098	9.67e-279	TENT5B
Migratory	3.81e-283	-0.456499	0.919	0.865	1.06e-278	HMGN1
Migratory	4.55e-283	0.543409	0.619	0.334	1.26e-278	JMJD1C
Migratory	5.57e-283	0.44079	0.57	0.296	1.55e-278	RNF126
Migratory	1.51e-282	-0.984946	0.272	0.481	4.19e-278	SNHG25
Migratory	1.55e-282	-0.670834	0.799	0.789	4.29e-278	NENF
Migratory	5.3e-282	-0.623923	0.298	0.541	1.47e-277	BSCL2
Migratory	7.4e-282	0.412374	0.478	0.213	2.05e-277	FNBP1L
Migratory	7.94e-282	-0.80134	0.374	0.554	2.2e-277	TCEAL3
Migratory	1.13e-281	0.531438	0.541	0.287	3.14e-277	WASL
Migratory	3.74e-281	0.388104	0.471	0.204	1.04e-276	DLGAP4
Migratory	4.14e-281	-0.381696	0.959	0.886	1.15e-276	SRP14
Migratory	1.6e-280	-0.94653	0.369	0.546	4.45e-276	LY6E
Migratory	1.94e-280	0.550745	0.897	0.698	5.37e-276	ARF4
Migratory	3.19e-280	-0.838344	0	0.149	8.85e-276	NECAB1
Migratory	6e-280	0.452471	0.577	0.301	1.66e-275	RNF149
Migratory	8.43e-280	-2.13606	0.463	0.47	2.34e-275	PIP
Migratory	1.27e-279	-0.581647	0.214	0.462	3.51e-275	DMAC1
Migratory	3.15e-279	0.258185	0.21	0.034	8.72e-275	F2RL1
Migratory	1.21e-278	-3.10646	0.051	0.248	3.35e-274	CGA
Migratory	1.93e-278	0.370097	0.435	0.171	5.34e-274	OPTN
Migratory	2.16e-278	0.504308	0.891	0.697	5.99e-274	PCBP1
Migratory	2.2e-278	-0.674019	0.293	0.529	6.09e-274	CISD3
Migratory	2.22e-278	0.389641	0.136	0.007	6.16e-274	CASP14
Migratory	2.44e-278	-0.672429	0.617	0.71	6.76e-274	HSPD1
Migratory	1.02e-277	0.506678	0.74	0.482	2.83e-273	GSPT1
Migratory	1.12e-277	-0.685274	0.505	0.657	3.12e-273	NDUFB3
Migratory	1.25e-277	0.474443	0.907	0.712	3.46e-273	VAPA
Migratory	2.11e-277	-0.617147	0.226	0.466	5.86e-273	SNRNP25
Migratory	3.88e-277	0.430539	0.58	0.305	1.08e-272	NAA50
Migratory	8.28e-277	0.355365	0.217	0.038	2.3e-272	GBP1
Migratory	3.12e-276	0.486462	0.522	0.251	8.64e-272	SMG1
Migratory	6.72e-276	0.449552	0.525	0.255	1.86e-271	NRBP1
Migratory	8.97e-276	0.447755	0.613	0.349	2.49e-271	RALA
Migratory	9.12e-276	-0.473933	0.753	0.663	2.53e-271	ITM2B
Migratory	2.88e-275	-0.717089	0.586	0.701	7.99e-271	NME1
Migratory	3.05e-275	-0.997169	0.446	0.64	8.45e-271	TOB1
Migratory	9.84e-275	0.731567	0.901	0.688	2.73e-270	GPRC5A
Migratory	1.19e-274	-0.748839	0.57	0.678	3.3e-270	PET100
Migratory	2.43e-274	0.473391	0.51	0.243	6.74e-270	OTUD7B
Migratory	2.57e-274	0.742206	0.399	0.229	7.12e-270	RHOH
Migratory	4.12e-274	0.399265	0.481	0.22	1.14e-269	CMAS
Migratory	1.57e-273	0.381653	0.35	0.117	4.35e-269	KIAA1217
Migratory	5.46e-273	0.394782	0.439	0.186	1.51e-268	TLN1
Migratory	6.96e-273	-0.748471	0.152	0.376	1.93e-268	TPD52L1
Migratory	7.45e-273	-0.663554	0.499	0.651	2.07e-268	C9orf16
Migratory	3e-272	0.562002	0.35	0.14	8.31e-268	CDKN2A
Migratory	7.66e-272	-0.999459	0.238	0.473	2.12e-267	PLAAT4
Migratory	1.92e-271	0.915301	0.707	0.422	5.34e-267	CCNA2
Migratory	2.25e-271	0.320744	0.349	0.112	6.25e-267	TRIP10
Migratory	4.57e-271	-0.82302	0.011	0.178	1.27e-266	HOPX
Migratory	5.03e-271	-0.714812	0.39	0.586	1.39e-266	MRPS26
Migratory	8.86e-271	0.559196	0.624	0.375	2.46e-266	GDE1
Migratory	6.61e-270	-0.704313	0.084	0.307	1.83e-265	GADD45G
Migratory	1.31e-269	0.271735	0.224	0.043	3.63e-265	CARD10
Migratory	5.66e-269	-0.694489	0.056	0.267	1.57e-264	TPRG1
Migratory	1.21e-268	0.255141	0.243	0.051	3.36e-264	STX1A
Migratory	1.38e-268	0.287509	0.247	0.055	3.83e-264	CFL2
Migratory	1.72e-268	-0.604892	0.146	0.398	4.78e-264	CCDC74A
Migratory	2.09e-268	0.436012	0.588	0.31	5.8e-264	RCN1
Migratory	2.14e-268	-0.594761	0.058	0.263	5.93e-264	KIF12
Migratory	3.92e-268	-0.839449	0.666	0.67	1.09e-263	TIMP1
Migratory	1.07e-267	-0.617281	0.264	0.497	2.96e-263	ISOC2
Migratory	1.32e-267	0.414027	0.498	0.24	3.66e-263	CEBPG
Migratory	3.99e-267	-0.432173	0.992	0.979	1.11e-262	RPS24
Migratory	7.06e-267	0.482554	0.786	0.545	1.96e-262	ACTN4
Migratory	1.57e-266	0.452472	0.65	0.386	4.37e-262	SH3GLB1
Migratory	2.2e-266	-0.656749	0.933	0.882	6.11e-262	COX7A2
Migratory	7.99e-266	-0.934724	0.039	0.234	2.22e-261	AC100801.1
Migratory	9.67e-266	-1.31184	0.079	0.275	2.68e-261	TIMP3
Migratory	9.94e-266	0.364269	0.445	0.187	2.76e-261	YARS1
Migratory	1.3e-265	0.468069	0.49	0.239	3.59e-261	MAP3K20
Migratory	1.43e-265	0.421957	0.602	0.325	3.96e-261	GNAI3
Migratory	1.55e-265	-0.718938	0.384	0.557	4.3e-261	DUT
Migratory	1.58e-265	0.64286	0.748	0.517	4.38e-261	SLC3A2
Migratory	1.9e-264	-0.868852	0.035	0.22	5.26e-260	PDZK1
Migratory	5.45e-264	0.393329	0.29	0.083	1.51e-259	COTL1
Migratory	1.73e-263	-0.363321	0.064	0.282	4.79e-259	ABHD14A
Migratory	4.03e-263	-0.365691	0.005	0.162	1.12e-258	AC008268.1
Migratory	4.99e-263	0.347926	0.396	0.152	1.38e-258	ESYT2
Migratory	8.43e-263	-0.40402	0.042	0.242	2.34e-258	EPN3
Migratory	9.59e-263	0.460309	0.306	0.1	2.66e-258	FRMD6
Migratory	1.23e-262	0.28984	0.292	0.079	3.4e-258	FGF13
Migratory	1.57e-262	0.569939	0.477	0.216	4.35e-258	SEMA3B
Migratory	1.19e-261	0.467952	0.907	0.711	3.3e-257	PTP4A2
Migratory	2.36e-261	0.323995	0.343	0.116	6.54e-257	SEC14L1
Migratory	4.77e-260	0.575931	0.672	0.428	1.32e-255	CHD2
Migratory	8.37e-260	0.266459	0.251	0.058	2.32e-255	FAM219A
Migratory	1.2e-259	-0.771435	0.176	0.431	3.33e-255	TNFSF10
Migratory	1.46e-259	-0.581498	0.685	0.739	4.04e-255	TOMM6
Migratory	6.19e-259	-0.615687	0.268	0.496	1.72e-254	LAGE3
Migratory	6.46e-259	0.325733	0.365	0.128	1.79e-254	SPART
Migratory	6.5e-259	-0.43832	0.896	0.846	1.8e-254	UQCRB
Migratory	1.92e-258	0.294053	0.193	0.032	5.33e-254	C1orf116
Migratory	2.53e-258	0.272432	0.241	0.054	7.03e-254	OSMR
Migratory	9.82e-257	-0.639684	0.452	0.616	2.72e-252	MRPL24
Migratory	1.37e-256	-0.638561	0.546	0.676	3.8e-252	MRPL20
Migratory	2.01e-256	0.414192	0.531	0.268	5.57e-252	SLMAP
Migratory	6.75e-256	0.422348	0.996	0.962	1.87e-251	RPL21
Migratory	2.05e-255	0.356058	0.335	0.115	5.69e-251	SLC6A8
Migratory	2.09e-255	0.464724	0.321	0.1	5.8e-251	LINC01588
Migratory	4.78e-255	0.376696	0.494	0.234	1.33e-250	ADK
Migratory	4.87e-255	-0.544455	0.632	0.686	1.35e-250	TMEM219
Migratory	6.73e-255	-0.622221	0.466	0.629	1.87e-250	SCP2
Migratory	9.03e-255	0.411857	0.571	0.304	2.5e-250	AIDA
Migratory	1.67e-254	0.884242	0.248	0.06	4.63e-250	ANXA1
Migratory	6.6e-254	1.0555	0.979	0.931	1.83e-249	FTL
Migratory	7.32e-254	0.250068	0.236	0.052	2.03e-249	SH3D19
Migratory	1.09e-253	-0.548258	0.9	0.862	3.02e-249	HMGB1
Migratory	1.15e-253	-0.576008	0.208	0.447	3.19e-249	MGST2
Migratory	2.91e-253	-0.602093	0.418	0.575	8.07e-249	NDUFB5
Migratory	2.94e-253	0.384952	0.434	0.193	8.15e-249	NTAN1
Migratory	5.46e-253	0.572652	0.839	0.585	1.52e-248	ZFP36L1
Migratory	1.15e-252	0.379941	0.295	0.092	3.18e-248	AGPS
Migratory	1.85e-252	-0.74545	0	0.133	5.14e-248	ATP1A2
Migratory	1.99e-252	-0.975424	0.88	0.86	5.53e-248	DDX5
Migratory	6.57e-252	0.34308	0.336	0.117	1.82e-247	DBN1
Migratory	7.34e-252	0.44725	0.627	0.374	2.04e-247	REEP3
Migratory	1.58e-251	-0.556617	0.867	0.856	4.4e-247	PRDX1
Migratory	1.59e-251	-0.594087	0.56	0.662	4.41e-247	NDUFS8
Migratory	5.12e-251	0.485239	0.759	0.507	1.42e-246	ACADVL
Migratory	7.96e-251	0.299143	0.321	0.103	2.21e-246	OXSR1
Migratory	2.89e-250	-0.629933	0.713	0.724	8.02e-246	MDH2
Migratory	3.54e-250	0.567064	0.676	0.392	9.82e-246	DUSP4
Migratory	4.89e-250	0.646423	0.934	0.757	1.36e-245	KLF6
Migratory	6.37e-250	-0.449301	0.919	0.862	1.77e-245	ELOB
Migratory	1.07e-249	-1.4838	0.11	0.332	2.97e-245	HSPA6
Migratory	2.88e-249	-0.607589	0.554	0.661	7.99e-245	MICOS13
Migratory	3.47e-249	0.707318	0.546	0.29	9.63e-245	DUSP10
Migratory	6.7e-249	-0.550173	0.21	0.447	1.86e-244	AKR7A2
Migratory	8.77e-249	0.46023	0.42	0.171	2.43e-244	HIF1A
Migratory	9.63e-249	0.430989	0.812	0.58	2.67e-244	UBE2D2
Migratory	1.95e-248	0.391378	0.483	0.228	5.41e-244	TARS1
Migratory	5.45e-248	0.301013	0.199	0.037	1.51e-243	WNT9A
Migratory	5.48e-248	-0.406097	0.107	0.337	1.52e-243	HPN
Migratory	1.37e-247	-0.391843	0.995	0.98	3.8e-243	RPS15
Migratory	4.74e-247	0.36785	0.547	0.283	1.31e-242	TMOD3
Migratory	1.07e-246	-1.11688	0.371	0.51	2.97e-242	PRSS23
Migratory	1.41e-246	-2.37302	0.014	0.178	3.91e-242	CPB1
Migratory	1.98e-246	-0.655521	0.423	0.585	5.5e-242	GSTK1
Migratory	2.08e-246	0.409866	0.328	0.109	5.76e-242	IRX2
Migratory	2.79e-246	0.459463	0.67	0.421	7.75e-242	UBE2V2
Migratory	3.2e-246	0.319954	0.374	0.148	8.87e-242	WSB2
Migratory	4.89e-246	-0.524359	0.184	0.417	1.36e-241	GPR160
Migratory	5.5e-246	0.649427	0.322	0.109	1.53e-241	CXCR4
Migratory	4.28e-245	0.39393	0.468	0.215	1.19e-240	GTPBP4
Migratory	8.41e-245	0.297507	0.263	0.07	2.33e-240	PRKAA2
Migratory	1.01e-244	0.287466	0.314	0.101	2.8e-240	MGAT4B
Migratory	1.12e-244	0.34854	0.413	0.177	3.11e-240	SH3GL1
Migratory	1.21e-244	-0.779087	0.044	0.223	3.34e-240	SERPINA5
Migratory	1.86e-244	-0.414394	0.928	0.846	5.17e-240	HINT1
Migratory	2.22e-244	0.542745	0.669	0.413	6.14e-240	NAMPT
Migratory	2.26e-244	0.614625	0.156	0.017	6.26e-240	KRT17
Migratory	2.27e-244	-0.390223	0.954	0.905	6.29e-240	RPSA
Migratory	2.91e-244	0.465798	0.763	0.521	8.08e-240	TOP1
Migratory	7.38e-244	-1.01145	0.565	0.636	2.05e-239	ATP5F1A
Migratory	4e-243	-0.585658	0.31	0.533	1.11e-238	ZNF428
Migratory	6.59e-243	0.28647	0.293	0.088	1.83e-238	PPL
Migratory	7.99e-243	0.435225	0.209	0.053	2.22e-238	TMEM40
Migratory	8.88e-243	-0.354136	0.018	0.182	2.46e-238	ELOVL2
Migratory	6.13e-242	-0.736443	0.206	0.412	1.7e-237	SCUBE2
Migratory	7.21e-242	-0.374643	0.061	0.263	2e-237	GASK1B
Migratory	1.22e-241	0.436497	0.484	0.242	3.39e-237	ZNF644
Migratory	1.87e-241	-0.488235	0.181	0.419	5.2e-237	NUDT16L1
Migratory	3.11e-241	0.317334	0.239	0.056	8.62e-237	MTRNR2L1
Migratory	3.59e-241	0.584284	0.876	0.684	9.97e-237	TUBB
Migratory	4.85e-241	-0.798659	0.317	0.52	1.35e-236	LGALS3BP
Migratory	6.51e-241	0.337045	0.799	0.535	1.8e-236	EIF3D
Migratory	1.01e-240	0.419641	0.471	0.233	2.81e-236	VOPP1
Migratory	2.09e-240	0.2628	0.269	0.073	5.8e-236	C1GALT1
Migratory	8.2e-240	0.327837	0.311	0.1	2.27e-235	ARID3A
Migratory	1.03e-239	-0.518246	0.172	0.419	2.87e-235	VAV3
Migratory	1.19e-239	0.29992	0.157	0.021	3.31e-235	SPOCD1
Migratory	1.88e-239	0.291899	0.302	0.093	5.22e-235	NFKBIE
Migratory	2.09e-239	0.271588	0.229	0.053	5.8e-235	MTMR11
Migratory	6.59e-239	0.762204	0.972	0.885	1.83e-234	KRT8
Migratory	1.63e-238	0.511995	0.789	0.568	4.51e-234	MEAF6
Migratory	2.18e-238	-0.689614	0.46	0.615	6.06e-234	CENPX
Migratory	2.43e-238	0.325777	0.375	0.145	6.74e-234	TMBIM1
Migratory	2.56e-238	-0.739574	0.46	0.604	7.09e-234	MRPL27
Migratory	8.74e-238	-0.617096	0.415	0.577	2.43e-233	ATP6AP1
Migratory	1.46e-237	-0.657509	0.644	0.723	4.06e-233	PSME1
Migratory	1.95e-237	0.377582	0.454	0.207	5.42e-233	C1orf198
Migratory	2.84e-237	-0.723202	0.235	0.477	7.88e-233	TCEAL1
Migratory	3.59e-237	0.340614	0.233	0.063	9.96e-233	KMO
Migratory	4.35e-237	0.400512	0.484	0.244	1.21e-232	PTPN12
Migratory	2.41e-236	0.413895	0.636	0.382	6.68e-232	BRD4
Migratory	6.08e-236	0.581482	0.949	0.807	1.69e-231	TAGLN2
Migratory	6.42e-236	0.49103	0.743	0.521	1.78e-231	DDX21
Migratory	6.74e-236	0.505845	0.738	0.515	1.87e-231	ARPC1A
Migratory	1.04e-235	0.519341	0.506	0.263	2.87e-231	BBC3
Migratory	1.05e-235	-0.642387	0.324	0.53	2.92e-231	PRXL2A
Migratory	1.24e-235	-0.657806	0.039	0.222	3.43e-231	SYT1
Migratory	2.04e-235	0.437752	0.995	0.959	5.65e-231	TPT1
Migratory	2.18e-235	-0.608148	0.813	0.787	6.05e-231	COX7B
Migratory	4.63e-235	0.369286	0.348	0.125	1.28e-230	CBX6
Migratory	9.8e-235	0.281015	0.265	0.074	2.72e-230	DOT1L
Migratory	7.01e-234	-0.650494	0.493	0.626	1.95e-229	EID1
Migratory	1.16e-233	-1.08355	0.2	0.319	3.21e-229	SLC40A1
Migratory	1.51e-233	-0.596494	0.569	0.668	4.18e-229	ANAPC16
Migratory	2.72e-233	-0.511176	0.733	0.744	7.53e-229	CHMP2A
Migratory	3.49e-233	-0.602704	0.281	0.499	9.69e-229	ALDH9A1
Migratory	3.56e-233	-0.593825	0.526	0.664	9.86e-229	PMVK
Migratory	4.76e-233	0.258092	0.263	0.072	1.32e-228	TFE3
Migratory	2.5e-231	-0.792947	0.191	0.419	6.93e-227	NAT1
Migratory	1.08e-230	0.409401	0.753	0.513	3e-226	STRAP
Migratory	1.55e-230	1.68402	0.129	0.013	4.29e-226	KRTAP3-2
Migratory	1.96e-230	-0.57599	0.572	0.687	5.44e-226	GADD45GIP1
Migratory	3.29e-230	-0.64315	0.421	0.591	9.14e-226	NDUFAF3
Migratory	4.45e-230	0.49876	0.587	0.322	1.23e-225	AL121944.1
Migratory	4.53e-230	-0.596166	0.635	0.745	1.26e-225	CALR
Migratory	5.09e-230	-0.600423	0.308	0.535	1.41e-225	NINJ1
Migratory	1.05e-229	-0.586646	0.561	0.656	2.92e-225	LSM4
Migratory	6.17e-229	0.426351	0.791	0.569	1.71e-224	ARHGDIA
Migratory	1.14e-228	0.895406	0.316	0.126	3.15e-224	SETX
Migratory	1.91e-228	0.606657	0.672	0.438	5.29e-224	PNRC1
Migratory	2.29e-228	-0.370448	0.908	0.81	6.35e-224	SLC25A6
Migratory	3.06e-228	-0.669861	0.222	0.442	8.48e-224	ADI1
Migratory	4.41e-228	-0.815573	0.744	0.728	1.22e-223	ADIRF
Migratory	5.76e-228	-0.437897	0.005	0.14	1.6e-223	GRIA2
Migratory	1.33e-227	-0.637206	0.445	0.61	3.69e-223	DPY30
Migratory	1.46e-227	0.267596	0.242	0.062	4.05e-223	SH3BP2
Migratory	1.6e-227	0.432071	0.798	0.589	4.44e-223	SNX3
Migratory	1.63e-227	0.38778	0.517	0.271	4.52e-223	IPO7
Migratory	2.48e-227	0.32453	0.374	0.148	6.87e-223	CARS1
Migratory	2.54e-227	0.380517	0.828	0.596	7.05e-223	RAB1A
Migratory	6.27e-227	0.289631	0.305	0.103	1.74e-222	CMIP
Migratory	7.06e-227	-0.363589	0.085	0.294	1.96e-222	POP5
Migratory	9.9e-227	-0.594475	0.409	0.561	2.75e-222	PIGT
Migratory	1.26e-226	-0.3342	0.013	0.163	3.49e-222	MTARC1
Migratory	1.49e-226	-1.17594	0.342	0.491	4.12e-222	CYBA
Migratory	2.24e-226	0.348791	0.424	0.19	6.2e-222	STX12
Migratory	2.42e-226	-0.456411	0.094	0.306	6.71e-222	AKR7A3
Migratory	2.98e-226	0.493308	0.702	0.458	8.26e-222	ATP1A1
Migratory	4.03e-226	0.513927	0.564	0.352	1.12e-221	MANBAL
Migratory	4.31e-226	0.604549	0.974	0.845	1.19e-221	NEAT1
Migratory	4.46e-226	0.537414	0.415	0.205	1.24e-221	TRIB3
Migratory	4.94e-226	0.337666	0.533	0.277	1.37e-221	ZFAND3
Migratory	6.66e-226	-0.675052	0.083	0.273	1.85e-221	PTGER3
Migratory	7.32e-226	-1.90417	0.1	0.3	2.03e-221	CLEC3A
Migratory	1.52e-225	-0.455466	0.766	0.752	4.2e-221	BSG
Migratory	2.12e-225	0.351915	0.576	0.318	5.89e-221	UCHL3
Migratory	4.24e-225	0.383829	0.544	0.285	1.18e-220	ALDOA
Migratory	6.35e-225	0.394425	0.599	0.351	1.76e-220	WBP2
Migratory	3.37e-224	0.324663	0.362	0.149	9.33e-220	EFR3A
Migratory	5.16e-224	0.305332	0.422	0.182	1.43e-219	CLK3
Migratory	6.05e-224	0.47095	0.729	0.503	1.68e-219	SPINT1
Migratory	6.58e-224	0.487117	0.433	0.234	1.82e-219	HPCAL1
Migratory	2.12e-223	-0.567721	0.302	0.514	5.89e-219	MRPS14
Migratory	2.3e-223	0.439686	0.574	0.335	6.38e-219	TAX1BP3
Migratory	2.32e-223	-0.604617	0.404	0.559	6.45e-219	MRPL54
Migratory	2.98e-223	-0.607153	0.396	0.578	8.27e-219	NDUFB6
Migratory	6.86e-223	-0.483147	0.701	0.688	1.9e-218	DDT
Migratory	7.21e-223	0.459039	0.655	0.421	2e-218	LSR
Migratory	1.06e-222	0.438044	0.539	0.302	2.93e-218	AL445524.1
Migratory	2.06e-222	-0.486868	0.148	0.365	5.7e-218	AAMDC
Migratory	3.4e-222	0.368533	0.461	0.221	9.42e-218	HECTD1
Migratory	1.23e-221	0.398248	0.616	0.373	3.41e-217	GLRX3
Migratory	1.62e-221	0.407848	0.67	0.418	4.5e-217	MAPKAPK2
Migratory	2.64e-221	-0.774951	0.084	0.282	7.34e-217	PLAT
Migratory	3.04e-221	0.339335	0.361	0.148	8.44e-217	SPATA13
Migratory	3.04e-221	0.338795	0.41	0.18	8.44e-217	CLDND1
Migratory	8.27e-221	-0.399882	0.914	0.846	2.29e-216	SKP1
Migratory	1.34e-220	-0.531629	0.208	0.418	3.72e-216	ARSD
Migratory	1.55e-220	-0.544039	0.373	0.55	4.31e-216	MRPL23
Migratory	1.55e-220	0.452241	0.642	0.403	4.31e-216	PAWR
Migratory	1.71e-220	0.379801	0.585	0.339	4.73e-216	CRB3
Migratory	1.89e-220	0.296123	0.32	0.114	5.23e-216	ASAP1
Migratory	1.93e-220	0.496952	0.662	0.447	5.35e-216	DGUOK
Migratory	1.94e-220	0.286714	0.343	0.131	5.39e-216	DUSP3
Migratory	1.02e-219	-0.423831	0.844	0.783	2.83e-215	TMEM59
Migratory	1.07e-219	0.326866	0.408	0.18	2.97e-215	BIRC2
Migratory	1.29e-219	0.37828	0.5	0.259	3.57e-215	RDX
Migratory	1.6e-219	-0.668349	0.991	0.965	4.44e-215	MT-ATP6
Migratory	2.78e-219	0.285303	0.393	0.165	7.72e-215	GTF2E2
Migratory	2.93e-219	0.373078	0.587	0.329	8.12e-215	NFE2L2
Migratory	3.66e-219	0.251463	0.105	0.005	1.01e-214	TREM1
Migratory	8.48e-219	-0.601093	0.334	0.505	2.35e-214	RABEP1
Migratory	1.85e-218	0.345974	0.494	0.25	5.14e-214	CRK
Migratory	2.58e-218	0.285726	0.301	0.101	7.15e-214	MAP4K5
Migratory	1.59e-217	0.250496	0.268	0.079	4.41e-213	LPCAT1
Migratory	1.6e-217	-0.529448	0.228	0.449	4.43e-213	BORCS7
Migratory	2.2e-217	0.324406	0.366	0.147	6.1e-213	RBM7
Migratory	2.35e-217	0.363552	0.522	0.279	6.51e-213	ARL8A
Migratory	2.37e-217	0.502828	0.784	0.573	6.57e-213	CD99
Migratory	3.22e-217	-0.586509	0.226	0.445	8.92e-213	GCSH
Migratory	4.05e-217	-0.71126	0.289	0.478	1.12e-212	IGFBP4
Migratory	4.12e-217	0.317671	0.435	0.197	1.14e-212	KLC1
Migratory	5.28e-217	-0.589018	0.432	0.594	1.46e-212	NDUFA12
Migratory	5.33e-217	0.345716	0.3	0.109	1.48e-212	P4HA2
Migratory	5.37e-217	-0.373313	0.088	0.29	1.49e-212	ATP6V0E2
Migratory	1e-216	-0.520076	0.751	0.74	2.78e-212	COPE
Migratory	1.17e-216	0.480577	0.744	0.515	3.25e-212	CARD19
Migratory	1.2e-216	0.879214	0.252	0.099	3.34e-212	KRT23
Migratory	1.27e-216	0.445412	0.412	0.2	3.53e-212	FNBP1
Migratory	1.36e-216	0.368135	0.222	0.059	3.77e-212	SNCG
Migratory	1.4e-216	-0.425685	0.701	0.7	3.89e-212	ARL6IP4
Migratory	1.41e-216	0.578352	0.757	0.513	3.92e-212	UGDH
Migratory	1.97e-216	0.520543	0.758	0.564	5.46e-212	VKORC1
Migratory	4.64e-216	0.262236	0.281	0.088	1.29e-211	AC093673.1
Migratory	6.99e-216	0.421566	0.672	0.435	1.94e-211	ACTR2
Migratory	7.98e-216	0.579606	0.973	0.881	2.21e-211	GAS5
Migratory	8.87e-216	0.3473	0.398	0.172	2.46e-211	ADAM17
Migratory	1.07e-215	0.618666	0.689	0.486	2.97e-211	CEBPB
Migratory	2.14e-215	0.383012	0.429	0.203	5.93e-211	UBE2D1
Migratory	2.71e-215	0.40931	0.638	0.39	7.52e-211	YTHDC1
Migratory	3.36e-215	0.42109	0.932	0.77	9.32e-211	RAN
Migratory	4.39e-215	-0.320175	0.05	0.233	1.22e-210	EPHX2
Migratory	4.5e-215	0.377809	0.523	0.282	1.25e-210	TDG
Migratory	5.03e-215	-0.576033	0.72	0.718	1.39e-210	ATP5F1B
Migratory	7.74e-215	-0.676971	0.043	0.21	2.15e-210	RGS16
Migratory	1.15e-214	0.49209	0.661	0.41	3.19e-210	DSP
Migratory	1.19e-214	-0.417685	0.119	0.331	3.29e-210	AC008771.1
Migratory	2.2e-214	-0.628905	0.54	0.657	6.11e-210	PHB
Migratory	2.72e-214	-0.463262	0.85	0.836	7.54e-210	SNRPE
Migratory	2.83e-214	-0.605755	0.425	0.586	7.84e-210	ECHS1
Migratory	1.47e-213	-0.579706	0.077	0.26	4.06e-209	HAUS1
Migratory	1.79e-213	0.394034	0.248	0.074	4.96e-209	JAG1
Migratory	2.03e-213	0.385679	0.529	0.293	5.63e-209	ILK
Migratory	2.98e-213	-0.520991	0.264	0.473	8.28e-209	SPINT1-AS1
Migratory	3.52e-213	0.343446	0.309	0.112	9.77e-209	AHR
Migratory	3.94e-213	-0.768581	0.269	0.496	1.09e-208	NQO1
Migratory	1.89e-212	-2.08599	0.042	0.193	5.25e-208	CXCL13
Migratory	2.22e-212	0.342585	0.416	0.196	6.15e-208	BPNT2
Migratory	2.81e-212	-0.584987	0.35	0.532	7.79e-208	DCTN3
Migratory	2.88e-212	0.510177	0.785	0.63	7.98e-208	NOP10
Migratory	7.74e-212	0.479149	0.752	0.538	2.15e-207	AHNAK
Migratory	1.43e-211	0.291945	0.366	0.148	3.96e-207	TRNAU1AP
Migratory	5.95e-211	-0.405973	0.777	0.707	1.65e-206	SLC25A5
Migratory	6.98e-211	0.464742	0.712	0.456	1.94e-206	C19orf33
Migratory	1.04e-210	0.344805	0.489	0.247	2.89e-206	JMJD6
Migratory	1.05e-210	-0.540917	0.273	0.484	2.9e-206	CREG1
Migratory	1.21e-210	-0.661932	0.183	0.396	3.34e-206	TSPAN1
Migratory	1.69e-210	0.361518	0.122	0.011	4.69e-206	NPFFR2
Migratory	4e-210	0.398023	0.55	0.309	1.11e-205	SUN1
Migratory	5.92e-210	0.356853	0.582	0.34	1.64e-205	DDA1
Migratory	5.96e-210	-0.407399	0.096	0.296	1.65e-205	TM7SF2
Migratory	6.06e-210	0.317686	0.994	0.922	1.68e-205	RPS7
Migratory	1.24e-209	-0.566749	0.343	0.522	3.44e-205	PTRHD1
Migratory	1.97e-209	-0.588557	0.652	0.724	5.48e-205	SARAF
Migratory	4.85e-209	-0.472734	0.17	0.386	1.34e-204	KIF9
Migratory	1.41e-208	0.30362	0.413	0.186	3.91e-204	PITPNB
Migratory	1.53e-208	0.478093	0.275	0.117	4.24e-204	KCNK1
Migratory	1.65e-208	-0.484205	0.679	0.708	4.57e-204	TRAPPC5
Migratory	1.77e-208	-0.609967	0.844	0.795	4.91e-204	S100A13
Migratory	1.95e-208	0.297104	0.388	0.165	5.42e-204	VAT1
Migratory	2.95e-208	0.271397	0.176	0.035	8.19e-204	ARTN
Migratory	3.13e-208	0.393355	0.578	0.342	8.69e-204	JAK1
Migratory	5.3e-208	0.252559	0.265	0.083	1.47e-203	DVL1
Migratory	1.69e-207	-0.581614	0.308	0.503	4.67e-203	NDUFS3
Migratory	1.9e-207	-0.477373	0.888	0.782	5.27e-203	EIF3H
Migratory	2.35e-207	0.370599	0.574	0.332	6.52e-203	MARCHF5
Migratory	2.4e-207	0.455309	0.993	0.95	6.67e-203	MYL6
Migratory	3.57e-207	0.38062	0.669	0.429	9.89e-203	YWHAG
Migratory	3.64e-207	0.291088	0.328	0.122	1.01e-202	TNFRSF10B
Migratory	4.92e-207	-1.46525	0.089	0.26	1.36e-202	CA2
Migratory	6.16e-207	-0.571745	0.298	0.478	1.71e-202	ARL3
Migratory	3.83e-206	0.300038	0.406	0.183	1.06e-201	YKT6
Migratory	6.97e-206	-0.33941	0.012	0.152	1.93e-201	BCAS1
Migratory	1.03e-205	0.251059	0.26	0.08	2.86e-201	PRXL2C
Migratory	2.13e-205	0.256765	0.303	0.105	5.9e-201	PDZD8
Migratory	2.3e-205	-0.510951	0.791	0.792	6.38e-201	SELENOW
Migratory	4.01e-205	0.409713	0.75	0.522	1.11e-200	UBE2B
Migratory	6.24e-205	-0.299216	0.03	0.192	1.73e-200	CCDC170
Migratory	6.85e-205	-0.531978	0.694	0.707	1.9e-200	DYNLRB1
Migratory	1.15e-204	-0.471021	0.11	0.308	3.2e-200	ZNF552
Migratory	2.27e-204	-0.647679	0.471	0.606	6.29e-200	H2AC6
Migratory	3.17e-204	0.412118	0.634	0.405	8.79e-200	TRAM1
Migratory	6.43e-204	0.500621	0.479	0.277	1.78e-199	KIAA0040
Migratory	7.42e-204	0.366044	0.631	0.378	2.06e-199	HLA-E
Migratory	8.91e-204	0.807883	0.547	0.325	2.47e-199	STC2
Migratory	1.1e-203	-0.667757	0.889	0.827	3.04e-199	CD9
Migratory	1.36e-203	0.404955	0.741	0.515	3.77e-199	SNHG16
Migratory	2.16e-203	-0.648092	0.115	0.31	6e-199	PCNA
Migratory	2.26e-203	0.421272	0.793	0.597	6.26e-199	EIF2S2
Migratory	4.06e-203	0.33303	0.472	0.242	1.13e-198	ALKBH5
Migratory	4.15e-203	-0.527427	0.222	0.436	1.15e-198	WDR61
Migratory	9.67e-203	0.31224	0.369	0.159	2.68e-198	WBP4
Migratory	9.91e-203	-0.306334	0.053	0.232	2.75e-198	BDH1
Migratory	2.59e-202	0.264835	0.282	0.095	7.18e-198	TANC1
Migratory	3.17e-202	-2.61673	0.034	0.188	8.78e-198	CXCL14
Migratory	5.22e-202	-0.364129	0.864	0.789	1.45e-197	NOP53
Migratory	6.21e-202	0.358932	0.845	0.633	1.72e-197	MRPL14
Migratory	1.7e-201	-0.28805	0.052	0.231	4.71e-197	PCCA-DT
Migratory	2.02e-201	0.3038	0.368	0.155	5.61e-197	SPEN
Migratory	2.34e-201	-0.286923	0.978	0.934	6.48e-197	UBA52
Migratory	2.43e-201	0.360831	0.742	0.509	6.74e-197	PCNP
Migratory	8.31e-201	0.348613	0.386	0.179	2.31e-196	SLAIN2
Migratory	1.07e-200	0.461803	0.579	0.349	2.96e-196	DEGS1
Migratory	1.15e-200	-0.403545	0.093	0.29	3.18e-196	FMC1
Migratory	1.28e-200	0.294851	0.377	0.162	3.55e-196	ARHGAP5
Migratory	1.65e-200	0.32586	0.35	0.139	4.59e-196	ITGA3
Migratory	1.69e-200	0.416418	0.975	0.886	4.7e-196	DSTN
Migratory	1.89e-200	-0.459968	0.899	0.848	5.25e-196	OST4
Migratory	2.13e-200	0.357876	0.482	0.258	5.91e-196	CPNE1
Migratory	2.91e-200	0.375672	0.614	0.365	8.07e-196	TMEM123
Migratory	3.13e-200	-0.749846	0.082	0.245	8.67e-196	RBP1
Migratory	3.18e-200	0.418688	0.17	0.032	8.81e-196	TNFRSF11B
Migratory	5.03e-200	-0.643239	0.442	0.597	1.39e-195	GTF2H5
Migratory	6.16e-200	-0.491136	0.656	0.687	1.71e-195	MRPL41
Migratory	6.49e-200	0.346225	0.963	0.821	1.8e-195	PABPC1
Migratory	7.19e-200	0.260161	0.291	0.102	2e-195	UBTD2
Migratory	8.14e-200	-0.648316	0.295	0.486	2.26e-195	RNASET2
Migratory	1.55e-199	-0.482981	0.709	0.687	4.29e-195	C18orf32
Migratory	2.29e-199	0.396024	0.456	0.246	6.36e-195	TM2D2
Migratory	3.86e-199	0.298313	0.233	0.065	1.07e-194	SLC16A1
Migratory	4.57e-199	0.460333	0.677	0.441	1.27e-194	OSER1
Migratory	8.12e-199	0.373661	0.595	0.363	2.25e-194	UBE2R2
Migratory	2.74e-198	0.389715	0.271	0.094	7.59e-194	RESF1
Migratory	2.93e-198	0.35956	0.417	0.198	8.14e-194	UBL3
Migratory	6.93e-198	-0.428988	0.159	0.365	1.92e-193	PIGX
Migratory	9.43e-198	-0.327769	0.869	0.812	2.61e-193	JTB
Migratory	1.52e-197	-0.560463	0.422	0.566	4.21e-193	HMG20B
Migratory	3.79e-197	0.363816	0.447	0.225	1.05e-192	KMT2A
Migratory	4.79e-197	0.275525	0.255	0.08	1.33e-192	NBPF14
Migratory	8.05e-197	-0.42577	0.679	0.684	2.23e-192	NAXE
Migratory	9.14e-197	0.373634	0.461	0.233	2.53e-192	SNX9
Migratory	1.12e-196	-0.61287	0.217	0.415	3.1e-192	QDPR
Migratory	1.25e-196	-0.843495	0.025	0.161	3.48e-192	SERPINI1
Migratory	1.98e-196	-0.523253	0.633	0.694	5.5e-192	NDUFAB1
Migratory	3.17e-196	0.483136	0.787	0.614	8.79e-192	ARPC5
Migratory	3.93e-196	0.311547	0.533	0.293	1.09e-191	MAPK1IP1L
Migratory	5.86e-196	-0.606059	0.14	0.333	1.63e-191	LDLRAD4
Migratory	7.46e-196	0.433303	0.41	0.209	2.07e-191	RICTOR
Migratory	8.42e-196	-0.361494	0.994	0.974	2.34e-191	RPL28
Migratory	9.24e-196	0.25417	0.236	0.067	2.56e-191	PELI1
Migratory	1.43e-195	-0.62416	0.282	0.476	3.97e-191	RBBP7
Migratory	1.9e-195	0.357891	0.565	0.334	5.26e-191	MARK3
Migratory	2.94e-195	-0.447772	0.986	0.953	8.16e-191	SERF2
Migratory	9.59e-195	-0.516162	0.069	0.237	2.66e-190	ISOC1
Migratory	9.86e-195	0.294989	0.409	0.189	2.74e-190	SINHCAF
Migratory	3.38e-194	-0.380074	0.129	0.331	9.37e-190	ETFRF1
Migratory	4.76e-194	-0.341014	0.091	0.285	1.32e-189	MB
Migratory	5.83e-194	0.318348	0.393	0.179	1.62e-189	FEM1B
Migratory	7.43e-194	-0.375963	0.916	0.872	2.06e-189	GABARAP
Migratory	8.09e-194	-0.422163	0.042	0.199	2.24e-189	PCMTD2
Migratory	1.61e-193	-0.617226	0.341	0.513	4.45e-189	MDH1
Migratory	3.41e-193	0.281821	0.346	0.144	9.46e-189	CAB39
Migratory	3.55e-193	-0.722231	0.586	0.629	9.84e-189	MUC1
Migratory	3.66e-193	-0.321762	0.078	0.265	1.02e-188	MYB
Migratory	5.16e-193	0.314624	0.579	0.337	1.43e-188	RAB5A
Migratory	6.5e-193	0.39102	0.624	0.388	1.8e-188	IFNGR2
Migratory	6.55e-193	-0.541843	0.388	0.458	1.82e-188	ARHGDIB
Migratory	1.69e-192	-0.60586	0.538	0.636	4.69e-188	H2AZ2
Migratory	2.73e-192	0.349154	0.55	0.32	7.57e-188	UBE2J2
Migratory	2.89e-192	0.453475	0.478	0.281	8.02e-188	TMEM106B
Migratory	2.98e-192	0.309763	0.389	0.175	8.25e-188	MYO5C
Migratory	3.6e-192	0.305506	0.769	0.54	9.99e-188	NFKBIA
Migratory	5.71e-192	0.352443	0.471	0.247	1.58e-187	DNTTIP2
Migratory	6.45e-192	0.279037	0.344	0.142	1.79e-187	PICALM
Migratory	6.66e-192	-0.509675	0.347	0.519	1.85e-187	PIN1
Migratory	8.25e-192	0.30572	0.469	0.24	2.29e-187	DPH3
Migratory	1.33e-191	-0.734869	0.47	0.573	3.69e-187	CHCHD10
Migratory	1.43e-191	-0.441505	0.722	0.731	3.95e-187	TIMM13
Migratory	2.87e-191	0.318143	0.434	0.214	7.96e-187	RIOK3
Migratory	3.9e-191	-0.409838	0.134	0.335	1.08e-186	GSTO2
Migratory	2.06e-190	-0.39392	0.109	0.298	5.7e-186	PREX1
Migratory	1.14e-189	0.32371	0.466	0.24	3.16e-185	CNN2
Migratory	1.22e-189	0.554271	0.773	0.593	3.39e-185	TYMP
Migratory	1.4e-189	-0.370108	0.04	0.199	3.88e-185	C20orf204
Migratory	2.15e-189	-0.365734	0.998	0.995	5.97e-185	RPLP1
Migratory	3.06e-189	-0.575013	0.299	0.475	8.48e-185	RSBN1L
Migratory	4.43e-189	0.432836	0.867	0.683	1.23e-184	MTDH
Migratory	4.86e-189	-0.597991	0.392	0.526	1.35e-184	COMT
Migratory	5.69e-189	0.49655	0.259	0.089	1.58e-184	TNFAIP2
Migratory	1.16e-188	-0.470604	0.176	0.376	3.22e-184	PDHB
Migratory	4.3e-188	0.286829	0.273	0.096	1.19e-183	MPZL2
Migratory	4.56e-188	0.447927	0.382	0.181	1.26e-183	INSR
Migratory	8.55e-188	0.311689	0.432	0.216	2.37e-183	PACSIN2
Migratory	9.58e-188	-0.430861	0.169	0.376	2.66e-183	DNASE2
Migratory	1.97e-187	0.279691	0.409	0.193	5.45e-183	LIMS1
Migratory	2.47e-187	0.351869	0.873	0.682	6.85e-183	SRRM2
Migratory	2.52e-187	0.346188	0.462	0.236	6.98e-183	DICER1
Migratory	2.62e-187	0.284458	0.436	0.215	7.25e-183	DR1
Migratory	3.01e-187	-0.328048	0.059	0.23	8.34e-183	TTC36
Migratory	3.84e-187	-0.453868	0.638	0.667	1.06e-182	SMIM26
Migratory	4.46e-187	-0.502182	0.565	0.656	1.24e-182	NHP2
Migratory	1.11e-186	-0.278533	0.99	0.96	3.08e-182	RPS9
Migratory	7.47e-186	0.28797	0.398	0.183	2.07e-181	UBA6
Migratory	9.65e-186	0.402246	0.61	0.383	2.68e-181	ELF1
Migratory	1.4e-185	0.309481	0.494	0.265	3.88e-181	GSK3B
Migratory	1.66e-185	0.336253	0.41	0.199	4.6e-181	PHF1
Migratory	1.79e-185	0.597094	0.717	0.512	4.96e-181	PIM3
Migratory	3.05e-185	0.314522	0.482	0.251	8.45e-181	MYOF
Migratory	3.27e-185	-0.344258	0.11	0.304	9.07e-181	MMAB
Migratory	1.5e-184	0.275816	0.773	0.541	4.15e-180	RSL24D1
Migratory	1.71e-184	-0.342676	0.004	0.116	4.74e-180	TMEM150C
Migratory	2.19e-184	0.306773	0.406	0.194	6.06e-180	MIER1
Migratory	2.49e-184	0.369035	0.102	0.008	6.91e-180	CCL20
Migratory	3.25e-184	-0.314523	0.846	0.793	9.01e-180	NDUFB9
Migratory	4.38e-184	0.290865	0.263	0.091	1.21e-179	ELF3-AS1
Migratory	7.26e-184	0.384114	0.477	0.266	2.01e-179	GARS1
Migratory	8.99e-184	0.430449	0.964	0.866	2.49e-179	EDF1
Migratory	9.91e-184	-0.425432	0.182	0.393	2.75e-179	CTSF
Migratory	1.04e-183	-2.57189	0.002	0.108	2.88e-179	ALB
Migratory	1.33e-183	0.2893	0.424	0.203	3.68e-179	PSME4
Migratory	2.29e-183	0.433018	0.404	0.206	6.35e-179	PRSS22
Migratory	3.83e-183	-0.523601	0.446	0.585	1.06e-178	HSD17B10
Migratory	6.25e-183	0.316203	0.752	0.533	1.73e-178	UBE2V1
Migratory	7.11e-183	0.402821	0.666	0.436	1.97e-178	CTTN
Migratory	7.73e-183	-0.387376	0.854	0.81	2.14e-178	ARPC3
Migratory	1.09e-182	0.32402	0.682	0.446	3.02e-178	MAPRE1
Migratory	1.31e-182	-0.356632	0.121	0.314	3.65e-178	HADH
Migratory	1.92e-182	0.364869	0.681	0.46	5.33e-178	TRAPPC3
Migratory	1.92e-182	-0.366661	0.804	0.774	5.33e-178	C19orf53
Migratory	3e-182	-0.456703	0.665	0.679	8.31e-178	TMED3
Migratory	3.17e-182	0.43218	0.918	0.776	8.8e-178	H2AZ1
Migratory	3.66e-182	0.339408	0.558	0.333	1.02e-177	CREB3
Migratory	4.44e-182	-0.338075	0.076	0.255	1.23e-177	AL035661.1
Migratory	4.74e-182	0.365937	0.571	0.351	1.32e-177	LEPROT
Migratory	9.35e-182	-1.28923	0.499	0.561	2.59e-177	ISG15
Migratory	1.07e-181	-0.431397	0.941	0.885	2.96e-177	SUMO2
Migratory	1.21e-181	0.250107	0.236	0.075	3.36e-177	GOLT1A
Migratory	1.23e-181	0.292993	0.547	0.313	3.4e-177	MAP4
Migratory	1.61e-181	0.377956	0.905	0.724	4.47e-177	MCL1
Migratory	2.07e-181	-0.517646	0.361	0.531	5.73e-177	TMEM9
Migratory	2.94e-181	-0.510042	0.221	0.411	8.14e-177	TRAPPC2L
Migratory	1.15e-180	0.251806	0.279	0.1	3.18e-176	RNF169
Migratory	1.71e-180	0.286571	0.321	0.129	4.75e-176	ATP6V0A1
Migratory	1.88e-180	-0.527527	0.347	0.518	5.22e-176	MRPS33
Migratory	2.73e-180	-0.389177	0.746	0.73	7.58e-176	MRPL51
Migratory	3.69e-180	-0.359249	0.09	0.269	1.02e-175	BNIPL
Migratory	5.34e-180	-0.544928	0.529	0.643	1.48e-175	TMEM14B
Migratory	1.88e-179	0.355996	0.321	0.128	5.22e-175	ZNF165
Migratory	1.98e-179	0.505987	0.852	0.702	5.48e-175	CLDN7
Migratory	2.31e-179	-0.274577	0.045	0.202	6.41e-175	GCAT
Migratory	2.47e-179	-1.97471	0.002	0.106	6.86e-175	CST5
Migratory	4.86e-179	-0.385486	0.153	0.343	1.35e-174	PXMP2
Migratory	5.5e-179	-0.409609	0.111	0.299	1.53e-174	GATA3-AS1
Migratory	1.04e-178	-0.435313	0.688	0.7	2.88e-174	VPS28
Migratory	1.12e-178	0.45327	0.451	0.248	3.11e-174	NT5C3A
Migratory	2.24e-178	-0.54131	0.311	0.498	6.21e-174	FKBP3
Migratory	2.78e-178	-0.435959	0.005	0.115	7.71e-174	AGTR1
Migratory	2.95e-178	-0.57768	0.991	0.967	8.18e-174	MT-CO2
Migratory	4.52e-178	0.289468	0.414	0.2	1.25e-173	IVNS1ABP
Migratory	1.11e-177	0.33919	0.349	0.164	3.07e-173	CBLC
Migratory	1.44e-177	0.276062	0.346	0.149	4e-173	KIF2A
Migratory	4.34e-177	0.383163	0.523	0.3	1.2e-172	TUFT1
Migratory	4.83e-177	0.326611	0.379	0.176	1.34e-172	SESTD1
Migratory	1.34e-176	-0.378709	0.097	0.277	3.71e-172	NSMCE4A
Migratory	6.6e-176	-0.401575	0.126	0.311	1.83e-171	C20orf27
Migratory	6.86e-176	-0.443474	0.048	0.2	1.9e-171	UBE2T
Migratory	7.04e-176	-0.279123	0.993	0.969	1.95e-171	RPL14
Migratory	1.05e-175	0.27932	0.179	0.051	2.91e-171	TRIM58
Migratory	1.05e-175	-0.49805	0.701	0.718	2.92e-171	SEC62
Migratory	3.31e-175	0.280083	0.387	0.182	9.17e-171	KLF3
Migratory	4.32e-175	0.36112	0.375	0.184	1.2e-170	TOR1AIP1
Migratory	1.38e-174	0.315004	0.545	0.319	3.84e-170	SRSF4
Migratory	1.89e-174	0.311835	0.572	0.344	5.26e-170	PAK2
Migratory	5.3e-174	-0.545358	0.25	0.439	1.47e-169	AR
Migratory	5.83e-174	-0.563037	0.141	0.316	1.62e-169	DNAJA4
Migratory	9.64e-174	0.317936	0.2	0.059	2.67e-169	ADPRHL1
Migratory	1.22e-173	0.274819	0.268	0.097	3.39e-169	RASSF3
Migratory	1.31e-173	-0.429734	0.183	0.377	3.64e-169	MORN2
Migratory	1.33e-173	-0.444708	0.669	0.681	3.69e-169	LSM3
Migratory	2.98e-173	0.25927	0.35	0.151	8.25e-169	MLXIP
Migratory	3.4e-173	0.26792	0.401	0.192	9.44e-169	SLK
Migratory	6.47e-173	-0.315037	0.982	0.917	1.79e-168	BTF3
Migratory	8.22e-173	-0.338944	0.088	0.264	2.28e-168	ICAM3
Migratory	1.85e-172	-0.467232	0.221	0.405	5.13e-168	MSRB2
Migratory	2.45e-172	0.286608	0.427	0.218	6.79e-168	TRIM11
Migratory	6.73e-172	0.297627	0.559	0.332	1.87e-167	HSF1
Migratory	2.21e-171	-0.483179	0.438	0.555	6.12e-167	NDUFA10
Migratory	2.29e-171	-0.275791	0.054	0.212	6.35e-167	RAMP2
Migratory	2.47e-171	0.271375	0.237	0.076	6.84e-167	FAM110C
Migratory	2.59e-171	0.296316	0.427	0.215	7.18e-167	IARS1
Migratory	3.87e-171	-0.814486	0.472	0.56	1.07e-166	ATP6AP2
Migratory	5.62e-171	-0.458342	0.239	0.437	1.56e-166	ELAPOR1
Migratory	5.63e-171	0.332959	0.588	0.36	1.56e-166	DYNC1H1
Migratory	6.6e-171	-0.449433	0.883	0.754	1.83e-166	GNAS
Migratory	1.01e-170	-0.316906	0.07	0.241	2.81e-166	ALDH3B2
Migratory	2.21e-170	-0.41626	0.803	0.715	6.14e-166	PTMS
Migratory	2.86e-170	-0.553984	0.364	0.536	7.93e-166	CETN2
Migratory	3.41e-170	-0.673193	0.087	0.226	9.45e-166	FAM3B
Migratory	4.29e-170	0.345203	0.578	0.361	1.19e-165	CCDC107
Migratory	4.78e-170	-0.381156	0.16	0.351	1.32e-165	COA5
Migratory	5.37e-170	0.350299	0.133	0.022	1.49e-165	CALD1
Migratory	6.06e-170	0.460102	0.678	0.452	1.68e-165	MYC
Migratory	6.4e-170	0.359103	0.537	0.323	1.78e-165	CKAP4
Migratory	7.66e-170	0.308896	0.412	0.21	2.12e-165	ARHGEF35
Migratory	1.57e-169	-0.509257	0.163	0.351	4.35e-165	SORD
Migratory	1.7e-169	0.277472	0.361	0.164	4.72e-165	LUZP1
Migratory	1.93e-169	0.423952	0.708	0.498	5.34e-165	SERINC2
Migratory	2.07e-169	-0.465417	0.326	0.495	5.74e-165	TEX264
Migratory	2.13e-169	0.287753	0.453	0.243	5.9e-165	BID
Migratory	4.07e-169	-1.08561	0.218	0.375	1.13e-164	SERPINA1
Migratory	4.7e-169	-0.548922	0.448	0.582	1.3e-164	ECH1
Migratory	9.02e-169	0.490242	0.859	0.679	2.5e-164	PPP1R15A
Migratory	1.7e-168	0.376157	0.322	0.137	4.72e-164	ANKRD37
Migratory	1.77e-168	-0.528287	0.485	0.586	4.91e-164	DDRGK1
Migratory	1.93e-168	-0.253656	0.991	0.96	5.36e-164	RPL27A
Migratory	2.25e-168	0.307782	0.452	0.244	6.24e-164	DCUN1D5
Migratory	4.97e-168	-0.361433	0.111	0.292	1.38e-163	BCAT2
Migratory	6.92e-168	0.450566	0.5	0.29	1.92e-163	SNHG3
Migratory	8.17e-168	-0.414212	0.68	0.694	2.27e-163	SCAND1
Migratory	8.56e-168	0.348035	0.6	0.389	2.37e-163	MPZL1
Migratory	1.02e-167	-0.520186	0.58	0.657	2.84e-163	NDUFA5
Migratory	1.94e-167	0.2573	0.319	0.134	5.37e-163	ARHGEF5
Migratory	2.48e-167	-0.477631	0.248	0.434	6.88e-163	DECR1
Migratory	2.89e-167	-0.514155	0.336	0.506	8.02e-163	TBC1D9
Migratory	3.3e-167	-0.320703	0.044	0.19	9.17e-163	ADCY1
Migratory	3.74e-167	0.321707	0.496	0.283	1.04e-162	GLRX2
Migratory	3.78e-167	-0.42015	0.189	0.377	1.05e-162	POLR3K
Migratory	5.28e-167	0.255574	0.323	0.14	1.46e-162	SUN2
Migratory	5.81e-167	0.545776	0.783	0.616	1.61e-162	H1-0
Migratory	2.22e-166	0.307151	0.581	0.359	6.16e-162	PPP4R2
Migratory	4.09e-166	-0.541491	0.667	0.738	1.13e-161	PDIA3
Migratory	4.67e-166	0.332915	0.523	0.309	1.29e-161	CACUL1
Migratory	8.06e-166	0.315736	0.571	0.351	2.24e-161	UBQLN1
Migratory	9.07e-166	-0.521786	0.523	0.605	2.52e-161	CERS2
Migratory	1.21e-165	-0.326434	0.123	0.305	3.36e-161	TESMIN
Migratory	1.96e-165	-0.344446	0.109	0.292	5.43e-161	PRR15L
Migratory	2.31e-165	-0.471591	0.988	0.954	6.41e-161	MT-CYB
Migratory	2.56e-165	0.866851	0.235	0.076	7.1e-161	CXCL2
Migratory	4.42e-165	0.344559	0.541	0.326	1.22e-160	DAXX
Migratory	5.18e-165	0.291806	0.564	0.34	1.44e-160	CDV3
Migratory	1.19e-164	0.347791	0.397	0.191	3.3e-160	ID3
Migratory	1.48e-164	0.289441	0.418	0.215	4.1e-160	USP3
Migratory	4.11e-164	0.260217	0.832	0.625	1.14e-159	VDAC1
Migratory	7.37e-164	-0.536786	0.012	0.125	2.04e-159	DSCAM-AS1
Migratory	1.75e-163	-0.542197	0.668	0.71	4.86e-159	SRSF5
Migratory	1.79e-163	0.306092	0.518	0.303	4.97e-159	MED10
Migratory	2.28e-163	-0.594562	0.396	0.523	6.33e-159	HEBP1
Migratory	3.19e-163	-0.49504	0.474	0.344	8.85e-159	CKB
Migratory	4.7e-163	-0.311933	0.053	0.209	1.3e-158	GREB1
Migratory	1.45e-162	-0.498975	0.332	0.496	4.03e-158	TMEM256
Migratory	1.94e-162	-0.273411	0.045	0.192	5.38e-158	DHRS4
Migratory	2.77e-162	-0.35661	0.119	0.295	7.67e-158	GSTZ1
Migratory	6.45e-162	0.311203	0.575	0.355	1.79e-157	SARS1
Migratory	6.86e-162	-0.343876	0.995	0.983	1.9e-157	RPL13
Migratory	7.53e-162	0.371481	0.402	0.212	2.09e-157	SLC25A37
Migratory	1.57e-161	0.30498	0.553	0.336	4.36e-157	CSNK1D
Migratory	1.87e-161	-0.267871	0.053	0.206	5.18e-157	C1orf53
Migratory	2.53e-161	-0.413802	0.24	0.421	7.02e-157	COQ4
Migratory	3.18e-161	-0.45647	0.225	0.415	8.83e-157	SREBF1
Migratory	6.34e-161	0.275368	0.49	0.275	1.76e-156	PAFAH1B2
Migratory	6.38e-161	0.457722	0.153	0.033	1.77e-156	EREG
Migratory	8.88e-161	0.274791	0.385	0.187	2.46e-156	PRR7
Migratory	9.2e-161	-0.283722	0.011	0.121	2.55e-156	SYT13
Migratory	1.68e-160	0.565521	0.768	0.576	4.67e-156	TSC22D1
Migratory	2.27e-160	-0.29936	0.072	0.234	6.31e-156	LINC01116
Migratory	5.78e-160	0.354611	0.668	0.456	1.6e-155	VCP
Migratory	6.74e-160	-0.317806	0.816	0.743	1.87e-155	MRFAP1
Migratory	8.3e-160	0.257662	0.447	0.237	2.3e-155	STX4
Migratory	1.17e-159	-0.64516	0.014	0.129	3.24e-155	UGT2B11
Migratory	2.15e-159	-0.393283	0.116	0.282	5.97e-155	LINC00623
Migratory	2.71e-159	-0.323907	0.132	0.316	7.52e-155	TCTN1
Migratory	2.89e-159	-0.399018	0.829	0.799	8.02e-155	VAMP8
Migratory	3.37e-159	0.270158	0.423	0.22	9.35e-155	NDFIP2
Migratory	5.51e-159	0.371945	0.175	0.051	1.53e-154	IL1RN
Migratory	5.53e-159	-0.422311	0.216	0.4	1.53e-154	IFT22
Migratory	1.01e-158	0.378532	0.499	0.297	2.81e-154	DAAM1
Migratory	1.2e-158	0.274101	0.439	0.232	3.32e-154	KPNA4
Migratory	1.3e-158	-0.578764	0.482	0.589	3.6e-154	SUPT4H1
Migratory	2.68e-158	-0.283181	0.706	0.657	7.44e-154	EIF3F
Migratory	4.4e-158	0.277338	0.598	0.373	1.22e-153	AP3S1
Migratory	5.68e-158	0.277097	0.226	0.084	1.57e-153	MEX3A
Migratory	1.19e-157	0.399162	0.533	0.317	3.3e-153	PLEKHF2
Migratory	1.32e-157	0.264934	0.37	0.181	3.67e-153	HDAC3
Migratory	1.41e-157	0.259501	0.421	0.219	3.91e-153	FDX1
Migratory	2.53e-157	-0.297189	0.081	0.242	7.01e-153	ALDH7A1
Migratory	2.98e-157	0.401682	0.624	0.409	8.26e-153	UGCG
Migratory	3.36e-157	-0.480389	0.638	0.678	9.31e-153	NDUFC1
Migratory	1.13e-156	-0.507859	0.136	0.295	3.12e-152	CYP4X1
Migratory	1.17e-156	0.260363	0.452	0.246	3.23e-152	TRAF7
Migratory	1.44e-156	-0.364899	0.141	0.321	4e-152	IFT27
Migratory	1.84e-156	-0.468643	0.567	0.624	5.11e-152	POLR2J
Migratory	5.61e-156	0.296408	0.352	0.171	1.56e-151	MTFP1
Migratory	6.26e-156	-0.471372	0.287	0.469	1.74e-151	MRPL40
Migratory	6.31e-156	-0.253682	0.054	0.202	1.75e-151	AC068888.1
Migratory	8.84e-156	0.309534	0.432	0.225	2.45e-151	CAPN8
Migratory	1.33e-155	0.34981	0.551	0.353	3.68e-151	HMOX2
Migratory	1.36e-155	0.283548	0.499	0.288	3.77e-151	RAB9A
Migratory	3.65e-155	-0.53034	0.574	0.639	1.01e-150	ATP5F1C
Migratory	5.45e-155	0.470165	0.43	0.242	1.51e-150	SDC1
Migratory	6.34e-155	-0.318167	0.105	0.274	1.76e-150	NECAB3
Migratory	1.2e-154	-0.334007	0.823	0.767	3.34e-150	HNRNPU
Migratory	1.85e-154	0.257162	0.312	0.133	5.13e-150	IFNGR1
Migratory	7.73e-154	-0.368308	0.013	0.12	2.14e-149	C1QTNF12
Migratory	1.03e-153	-0.491921	0.409	0.544	2.87e-149	UQCC3
Migratory	1.11e-153	0.569278	0.695	0.531	3.08e-149	FAM162A
Migratory	1.39e-153	0.286465	0.425	0.222	3.86e-149	ZNF655
Migratory	2.89e-153	-0.528291	0.489	0.596	8e-149	EMP2
Migratory	3.33e-153	0.322012	0.173	0.045	9.25e-149	RGCC
Migratory	4.26e-153	0.272636	0.436	0.232	1.18e-148	PIP5K1A
Migratory	8.53e-153	-0.49612	0.327	0.488	2.36e-148	POLR2G
Migratory	8.62e-153	-0.279107	0.059	0.207	2.39e-148	SMIM1
Migratory	9.19e-153	-0.342988	0.016	0.128	2.55e-148	BASP1
Migratory	2.5e-152	-0.485179	0.722	0.725	6.94e-148	ERH
Migratory	2.85e-152	-0.342624	0.161	0.34	7.91e-148	ROGDI
Migratory	4.26e-152	-0.732278	0.233	0.415	1.18e-147	TXNIP
Migratory	9.64e-152	-0.454263	0.242	0.448	2.67e-147	H2AW
Migratory	1.03e-151	0.360953	0.161	0.039	2.86e-147	INHBA
Migratory	2.13e-151	-0.39603	0.691	0.667	5.91e-147	RTRAF
Migratory	2.29e-151	-0.479292	0.117	0.273	6.36e-147	ZBTB20
Migratory	2.33e-151	-0.368927	0.078	0.233	6.47e-147	SKA2
Migratory	2.59e-151	-0.347709	0.141	0.319	7.2e-147	POLR3GL
Migratory	3.37e-151	-0.562991	0.084	0.162	9.36e-147	TMEM64
Migratory	5.93e-151	-0.456517	0.431	0.546	1.64e-146	SMIM7
Migratory	6.14e-151	-0.46436	0.219	0.389	1.7e-146	AMZ2
Migratory	8e-151	0.272729	0.428	0.234	2.22e-146	SMAD2
Migratory	9.14e-151	-0.316192	0.793	0.749	2.54e-146	RBM3
Migratory	1.31e-150	0.260347	0.332	0.154	3.63e-146	RNF34
Migratory	1.37e-150	-0.288185	0.074	0.23	3.8e-146	ALDH6A1
Migratory	1.81e-150	-0.268362	0.044	0.179	5.03e-146	DACH1
Migratory	4.46e-150	-0.625562	0.581	0.646	1.24e-145	PSMC5
Migratory	5.35e-150	-0.426902	0.56	0.568	1.48e-145	ATP5PB
Migratory	8.71e-150	-0.290497	0.858	0.756	2.41e-145	MORF4L2
Migratory	1.21e-149	0.269198	0.323	0.142	3.35e-145	AEN
Migratory	1.76e-149	0.290591	0.422	0.228	4.88e-145	PPP2R5E
Migratory	1.8e-149	0.286253	0.417	0.224	4.99e-145	PLXNB2
Migratory	1.98e-149	-0.509103	0.508	0.596	5.48e-145	ROMO1
Migratory	2.04e-149	0.280553	0.555	0.341	5.67e-145	CELF1
Migratory	2.62e-149	-0.499145	0.393	0.529	7.26e-145	LRPAP1
Migratory	4.03e-149	-0.407997	0.167	0.335	1.12e-144	CCDC57
Migratory	4.94e-149	-0.29396	0.046	0.183	1.37e-144	SULT1A1
Migratory	6e-149	0.280431	0.559	0.35	1.66e-144	TRABD
Migratory	6.43e-149	-0.474529	0.59	0.636	1.78e-144	OCIAD1
Migratory	8.55e-149	-0.432816	0.587	0.658	2.37e-144	TMEM14C
Migratory	8.86e-149	-0.280106	0.027	0.15	2.46e-144	PSIP1
Migratory	1.1e-148	-0.596294	0.329	0.487	3.04e-144	CDK5RAP3
Migratory	1.22e-148	-0.417995	0.305	0.469	3.39e-144	SURF1
Migratory	1.41e-148	-0.382364	0.952	0.898	3.9e-144	ATP6V1G1
Migratory	1.54e-148	0.555171	0.582	0.377	4.26e-144	PLK2
Migratory	2.22e-148	0.319646	0.549	0.348	6.14e-144	SRA1
Migratory	4.14e-148	0.411437	0.635	0.427	1.15e-143	FLNB
Migratory	5.37e-148	-0.555344	0.992	0.97	1.49e-143	MT-CO3
Migratory	6.89e-148	-0.33684	0.837	0.781	1.91e-143	SAP18
Migratory	1.78e-147	-0.348845	0.128	0.296	4.94e-143	OCEL1
Migratory	2.63e-147	-0.298032	0.12	0.293	7.29e-143	EXOSC5
Migratory	2.92e-147	-0.678574	0.335	0.442	8.08e-143	CYB561
Migratory	3.71e-147	-0.357193	0.124	0.29	1.03e-142	COX11
Migratory	5e-147	0.427488	0.65	0.447	1.39e-142	ACSL3
Migratory	5.02e-147	-0.30081	0.082	0.239	1.39e-142	RAD51C
Migratory	8.7e-147	0.321639	0.374	0.194	2.41e-142	ATP2B1
Migratory	1.3e-146	-0.426859	0.448	0.559	3.6e-142	MRPL43
Migratory	1.39e-146	0.300005	0.48	0.28	3.85e-142	FNBP4
Migratory	1.62e-146	0.286005	0.535	0.328	4.48e-142	TNFRSF1A
Migratory	3.03e-146	0.260009	0.38	0.192	8.4e-142	PTK2
Migratory	4.11e-146	-0.444143	0.483	0.575	1.14e-141	NDUFAF8
Migratory	5.7e-146	-0.352877	0.144	0.313	1.58e-141	SPR
Migratory	6.13e-146	-0.451236	0.251	0.421	1.7e-141	COMMD4
Migratory	7.07e-146	-0.300396	0.739	0.695	1.96e-141	ST13
Migratory	7.19e-146	-0.537162	0.474	0.574	1.99e-141	CALM3
Migratory	1.27e-145	0.322946	0.954	0.847	3.51e-141	GUK1
Migratory	2.99e-145	0.250157	0.198	0.062	8.3e-141	TGFBR1
Migratory	3.02e-145	0.269134	0.454	0.257	8.37e-141	SMIM12
Migratory	4.16e-145	-0.444519	0.302	0.462	1.15e-140	P4HTM
Migratory	4.65e-145	0.262577	0.549	0.337	1.29e-140	RAB6A
Migratory	7.67e-145	-0.346974	0.108	0.27	2.13e-140	IDH1
Migratory	1.01e-144	0.254916	0.472	0.269	2.81e-140	LAMTOR3
Migratory	1.25e-144	0.337658	0.282	0.121	3.48e-140	FAM110B
Migratory	1.55e-144	-0.265728	0.075	0.225	4.31e-140	THYN1
Migratory	1.63e-144	0.309644	0.867	0.688	4.53e-140	HNRNPA0
Migratory	2.36e-144	0.51436	0.626	0.432	6.55e-140	ASPH
Migratory	2.4e-144	0.362476	0.981	0.908	6.66e-140	CFL1
Migratory	3.53e-144	0.660819	0.493	0.303	9.79e-140	PMP22
Migratory	5e-144	-0.37687	0.13	0.294	1.39e-139	AC027644.3
Migratory	5.4e-144	0.250067	0.387	0.2	1.5e-139	ZFR
Migratory	5.65e-144	0.400332	0.704	0.537	1.57e-139	HEBP2
Migratory	6.94e-144	0.367119	0.835	0.668	1.92e-139	PRELID1
Migratory	7.51e-144	0.311469	0.418	0.222	2.08e-139	KLF10
Migratory	8.69e-144	-0.445713	0.377	0.517	2.41e-139	PPCS
Migratory	1.04e-143	-0.385043	0.171	0.344	2.89e-139	C9orf116
Migratory	1.08e-143	0.259807	0.515	0.309	2.99e-139	HDAC2
Migratory	1.45e-143	0.266735	0.472	0.272	4.02e-139	SRPK1
Migratory	1.78e-143	-0.256858	0.341	0.239	4.94e-139	KRT15
Migratory	3.19e-143	-0.429687	0.147	0.309	8.85e-139	C17orf58
Migratory	4.47e-143	-0.292036	0.82	0.762	1.24e-138	BRK1
Migratory	9.37e-143	-0.525112	0.505	0.598	2.6e-138	CACYBP
Migratory	1.19e-142	-0.345055	0.123	0.287	3.29e-138	SLC2A4RG
Migratory	1.31e-142	0.279043	0.996	0.96	3.63e-138	RPL8
Migratory	1.88e-142	-0.386268	0.18	0.345	5.21e-138	BEX4
Migratory	1.93e-142	-0.831533	0.371	0.488	5.36e-138	CKS2
Migratory	2.42e-142	-0.357084	0.026	0.144	6.72e-138	HMGCS2
Migratory	3.8e-142	-0.294123	0.048	0.184	1.05e-137	WWOX
Migratory	4.85e-142	0.256123	0.351	0.174	1.34e-137	VAMP4
Migratory	4.93e-142	0.292895	0.445	0.251	1.37e-137	MAP7
Migratory	6.34e-142	-0.527241	0.361	0.494	1.76e-137	HADHB
Migratory	8.91e-142	0.264065	0.523	0.317	2.47e-137	MRPS10
Migratory	9.26e-142	-0.421232	0.329	0.477	2.57e-137	LSM2
Migratory	9.69e-142	0.250333	0.495	0.29	2.69e-137	BICDL2
Migratory	2.82e-141	-0.393482	0.166	0.337	7.83e-137	MAGED1
Migratory	4.15e-141	0.352268	0.824	0.661	1.15e-136	ZNF706
Migratory	1.33e-140	0.284963	0.528	0.324	3.69e-136	RNMT
Migratory	1.42e-140	-0.345206	0.08	0.231	3.93e-136	SGK3
Migratory	1.67e-140	0.285766	0.426	0.236	4.64e-136	C1orf52
Migratory	2.53e-140	-0.432442	0.581	0.646	7e-136	NME4
Migratory	2.54e-140	0.278316	0.626	0.417	7.03e-136	AFF4
Migratory	2.61e-140	-0.451434	0.442	0.56	7.25e-136	ZCRB1
Migratory	2.87e-140	0.270171	0.502	0.299	7.96e-136	C6orf62
Migratory	3.43e-140	-0.455621	0.307	0.462	9.5e-136	C7orf50
Migratory	5.11e-140	-0.315888	0.079	0.227	1.42e-135	ANKRD26
Migratory	5.87e-140	0.268857	0.293	0.129	1.63e-135	CLIC6
Migratory	1.27e-139	-0.326949	0.068	0.214	3.52e-135	BMPR1B
Migratory	2.37e-139	-0.325178	0.111	0.27	6.57e-135	CD27-AS1
Migratory	3.22e-139	-0.523744	0.569	0.525	8.92e-135	PRKAR1A
Migratory	1.37e-138	0.423646	0.746	0.583	3.81e-134	PLP2
Migratory	1.64e-138	0.260773	0.474	0.277	4.56e-134	IFRD2
Migratory	1.72e-138	-0.269793	0.091	0.247	4.77e-134	CH17-340M24.3
Migratory	4.87e-138	0.251259	0.95	0.825	1.35e-133	ATP6V0C
Migratory	5.14e-138	-0.313955	0.662	0.64	1.43e-133	HIGD2A
Migratory	5.89e-138	-0.429634	0.197	0.375	1.63e-133	FSIP1
Migratory	1.2e-137	0.276717	0.52	0.317	3.34e-133	SETD5
Migratory	1.23e-137	-0.339628	0.785	0.745	3.4e-133	TMEM258
Migratory	1.75e-137	-0.276179	0.672	0.634	4.86e-133	ERGIC3
Migratory	1.82e-137	-0.281288	0.048	0.179	5.04e-133	PCP2
Migratory	3e-137	-0.274023	0.055	0.19	8.31e-133	PIK3R1
Migratory	3.16e-137	-0.373445	0.124	0.281	8.75e-133	NOSTRIN
Migratory	3.41e-137	-0.289656	0.083	0.236	9.44e-133	CFD
Migratory	4.69e-137	-0.264011	0.009	0.102	1.3e-132	MYBL2
Migratory	5.09e-137	-0.745318	0.707	0.669	1.41e-132	ANKRD30A
Migratory	8.38e-137	-0.324012	0.07	0.214	2.33e-132	CLGN
Migratory	8.57e-137	0.311748	0.455	0.263	2.38e-132	CDKN1B
Migratory	1.03e-136	0.317974	0.657	0.455	2.85e-132	PPP1CB
Migratory	1.07e-136	-0.454135	0.284	0.437	2.97e-132	RPA3
Migratory	4.06e-136	-0.341066	0.021	0.128	1.13e-131	MT1G
Migratory	6.97e-136	-0.258872	0.062	0.203	1.93e-131	MTARC2
Migratory	7.53e-136	0.309404	0.63	0.428	2.09e-131	SLC38A1
Migratory	7.85e-136	-0.420036	0.274	0.444	2.18e-131	BOLA3
Migratory	1.06e-135	0.2995	0.567	0.369	2.94e-131	PDCD10
Migratory	1.76e-135	-0.439858	0.266	0.426	4.88e-131	RNASEH2C
Migratory	2.02e-135	-0.258175	0.09	0.244	5.6e-131	NBN
Migratory	4.63e-135	0.275103	0.437	0.249	1.28e-130	NIPBL
Migratory	1.14e-134	-0.405357	0.159	0.316	3.15e-130	HSD17B4
Migratory	1.23e-134	0.424162	0.721	0.527	3.41e-130	SDC4
Migratory	1.24e-134	-0.427015	0.394	0.522	3.43e-130	EMC10
Migratory	1.36e-134	0.321148	0.531	0.342	3.78e-130	ETNK1
Migratory	1.68e-134	0.33642	0.401	0.215	4.66e-130	LMTK3
Migratory	1.87e-134	0.472125	0.76	0.652	5.19e-130	OCIAD2
Migratory	1.92e-134	-0.272628	0.105	0.261	5.34e-130	FAM104B
Migratory	6.5e-134	-0.370209	0.081	0.224	1.8e-129	DONSON
Migratory	7e-134	0.282167	0.472	0.282	1.94e-129	CD2AP
Migratory	7.3e-134	-0.623614	0.3	0.452	2.02e-129	SCD
Migratory	7.58e-134	-0.254624	0.035	0.157	2.1e-129	FDXR
Migratory	1.04e-133	-0.518564	0.221	0.38	2.88e-129	TTC39A
Migratory	1.08e-133	0.271998	0.665	0.468	3.01e-129	UBE2K
Migratory	1.17e-133	0.29198	0.685	0.491	3.25e-129	RAB18
Migratory	1.18e-133	-0.447466	0.545	0.615	3.28e-129	SNRPD3
Migratory	2.1e-133	-0.348533	0.151	0.316	5.83e-129	ARV1
Migratory	2.9e-133	-0.320298	0.123	0.283	8.04e-129	MRPL16
Migratory	3.53e-133	0.453052	0.691	0.492	9.8e-129	CA12
Migratory	5.97e-133	-0.437051	0.542	0.618	1.66e-128	POLR2I
Migratory	7.53e-133	0.279388	0.496	0.304	2.09e-128	RBPJ
Migratory	1.46e-132	-0.404358	0.421	0.536	4.05e-128	NAPA
Migratory	2.37e-132	0.259579	0.463	0.275	6.57e-128	BCL7B
Migratory	2.55e-132	0.444617	0.86	0.714	7.08e-128	KRT10
Migratory	3.46e-132	0.256266	0.381	0.2	9.6e-128	WDR43
Migratory	5.07e-132	-0.325679	0.101	0.254	1.41e-127	MDP1
Migratory	6.35e-132	-0.319392	0.126	0.28	1.76e-127	CCDC115
Migratory	1.18e-131	0.278089	0.463	0.276	3.27e-127	LSM12
Migratory	1.21e-131	0.288614	0.317	0.153	3.35e-127	TUBA4A
Migratory	1.4e-131	0.266914	0.612	0.406	3.9e-127	TPBG
Migratory	1.53e-131	0.255388	0.375	0.199	4.24e-127	PHF23
Migratory	1.61e-131	-0.32552	0.032	0.146	4.46e-127	AC110619.1
Migratory	1.84e-131	-0.496281	0.578	0.62	5.09e-127	GABARAPL2
Migratory	3.05e-131	0.318325	0.473	0.289	8.45e-127	RALGPS2
Migratory	4.28e-131	0.281625	0.59	0.397	1.19e-126	SFT2D1
Migratory	6.81e-131	-0.293233	0.096	0.242	1.89e-126	NIPSNAP1
Migratory	9.18e-131	-0.436115	0.52	0.592	2.55e-126	TMEM205
Migratory	1.43e-130	0.255407	0.523	0.329	3.96e-126	KXD1
Migratory	1.18e-129	0.269691	0.856	0.689	3.26e-125	CNBP
Migratory	6.74e-129	-0.422662	0.364	0.503	1.87e-124	DPM3
Migratory	9.87e-129	0.318634	0.854	0.696	2.74e-124	EIF1AX
Migratory	1.8e-128	0.257842	0.34	0.171	4.98e-124	OGT
Migratory	1.99e-128	0.34501	0.773	0.614	5.53e-124	FKBP1A
Migratory	2.66e-128	0.293935	0.368	0.197	7.38e-124	RNF19A
Migratory	2.82e-128	-0.327241	0.127	0.282	7.83e-124	DHRS4L2
Migratory	2.97e-128	0.284903	0.718	0.527	8.23e-124	PAIP2
Migratory	3.99e-128	-0.451504	0.65	0.7	1.11e-123	SMIM14
Migratory	5.12e-128	-0.429404	0.296	0.454	1.42e-123	NIT2
Migratory	5.59e-128	-0.593823	0.297	0.389	1.55e-123	THSD4
Migratory	5.68e-128	-0.413772	0.765	0.702	1.57e-123	COX17
Migratory	1.48e-127	0.28891	0.659	0.469	4.11e-123	MAP1LC3A
Migratory	2.31e-127	0.292524	0.462	0.278	6.4e-123	EIF2S1
Migratory	2.85e-127	-0.388032	0.073	0.189	7.9e-123	NOVA1
Migratory	3.79e-127	0.277571	0.6	0.404	1.05e-122	IQGAP1
Migratory	6.42e-127	-0.397104	0.173	0.331	1.78e-122	NFU1
Migratory	7.29e-127	-0.322367	0.683	0.669	2.02e-122	SEC11A
Migratory	1.03e-126	-0.286295	0.106	0.258	2.86e-122	KLHDC9
Migratory	1.37e-126	0.324867	0.682	0.487	3.81e-122	ARPC1B
Migratory	1.41e-126	0.312248	0.687	0.495	3.9e-122	ZFAND5
Migratory	2.94e-126	0.256341	0.485	0.295	8.16e-122	ISG20L2
Migratory	3.57e-126	-0.322866	0.186	0.346	9.91e-122	ZDHHC24
Migratory	4.1e-126	-0.662861	0.041	0.155	1.14e-121	PCLAF
Migratory	4.12e-126	-0.407098	0.059	0.181	1.14e-121	NFATC4
Migratory	4.39e-126	0.392688	0.626	0.436	1.22e-121	WEE1
Migratory	4.69e-126	0.31842	0.82	0.657	1.3e-121	PRR13
Migratory	4.9e-126	0.394959	0.276	0.121	1.36e-121	GEM
Migratory	5.83e-126	-0.296372	0.041	0.15	1.62e-121	ENPP5
Migratory	9.69e-126	-0.327384	0.207	0.365	2.69e-121	ABHD14B
Migratory	1.13e-125	0.258748	0.475	0.29	3.14e-121	DNAJB2
Migratory	1.47e-125	-0.255437	0.791	0.735	4.08e-121	RAB13
Migratory	1.6e-125	0.298333	0.947	0.826	4.44e-121	SERP1
Migratory	2.4e-125	-0.272401	0.012	0.105	6.67e-121	PPM1K
Migratory	2.57e-125	0.309712	0.644	0.45	7.12e-121	RBBP6
Migratory	2.83e-125	-0.303531	0.164	0.325	7.86e-121	TMEM254
Migratory	5.42e-125	-0.297521	0.066	0.198	1.5e-120	OLMALINC
Migratory	7.78e-125	0.258491	0.849	0.687	2.16e-120	ELOC
Migratory	1.09e-124	-0.291564	0.845	0.77	3.01e-120	LAPTM4A
Migratory	1.45e-124	-0.297373	0.125	0.285	4.03e-120	ACP5
Migratory	2.63e-124	-0.451184	0.41	0.504	7.3e-120	SNF8
Migratory	6.4e-124	-0.268449	0.025	0.126	1.77e-119	PART1
Migratory	6.46e-124	0.36783	0.667	0.495	1.79e-119	HCFC1R1
Migratory	8.24e-124	-0.251485	0.99	0.948	2.29e-119	NACA
Migratory	1.12e-123	-0.353185	0.089	0.226	3.1e-119	PRR15
Migratory	2.82e-123	0.332053	0.742	0.572	7.82e-119	TIMM17A
Migratory	3.5e-123	0.269179	0.587	0.39	9.72e-119	MYADM
Migratory	4.84e-123	0.299139	0.451	0.282	1.34e-118	WDR13
Migratory	8.72e-123	-0.557092	0.459	0.551	2.42e-118	H2BC5
Migratory	8.77e-123	0.267141	0.543	0.351	2.43e-118	CAPZA1
Migratory	1.43e-122	-0.438158	0.328	0.476	3.96e-118	PIN4
Migratory	2.25e-122	-0.5017	0.77	0.738	6.23e-118	SNHG8
Migratory	2.55e-122	-0.467545	0.395	0.523	7.09e-118	MRPS7
Migratory	3.5e-122	0.261759	0.68	0.483	9.7e-118	C1orf21
Migratory	5.67e-122	-0.425602	0.349	0.484	1.57e-117	TSEN34
Migratory	7.04e-122	-0.453249	0.376	0.509	1.95e-117	APEX1
Migratory	1.46e-121	-0.422938	0.522	0.587	4.04e-117	FAM174C
Migratory	1.99e-121	-0.287257	0.634	0.605	5.52e-117	LMAN2
Migratory	2.96e-121	-0.376358	0.983	0.935	8.2e-117	RPS21
Migratory	4.04e-121	0.343227	0.228	0.1	1.12e-116	TRIB2
Migratory	6.97e-121	-0.291947	0.935	0.852	1.93e-116	JUN
Migratory	8.4e-121	0.279705	0.493	0.312	2.33e-116	CSNK1E
Migratory	1.16e-120	-0.400216	0.251	0.404	3.23e-116	GSDMD
Migratory	1.35e-120	-0.396788	0.261	0.394	3.74e-116	CERS4
Migratory	3.1e-120	0.629938	0.87	0.712	8.61e-116	CD24
Migratory	3.22e-120	0.306517	0.471	0.299	8.94e-116	SNHG15
Migratory	6.94e-120	0.280304	0.344	0.183	1.92e-115	EFNA3
Migratory	7.62e-120	-0.267382	0.092	0.238	2.11e-115	HOXC10
Migratory	1.26e-119	-0.49924	0.394	0.539	3.49e-115	PDCD4
Migratory	1.34e-119	0.271942	0.766	0.592	3.7e-115	EIF5B
Migratory	1.68e-119	-0.355682	0.114	0.251	4.65e-115	CYBRD1
Migratory	8.12e-119	-0.376899	0.205	0.357	2.25e-114	GUSB
Migratory	1.38e-118	-0.369417	0.197	0.353	3.82e-114	KLHDC2
Migratory	2.02e-118	-0.409573	0.335	0.441	5.61e-114	C3orf14
Migratory	2.1e-118	-0.37152	0.288	0.435	5.81e-114	NUCB1
Migratory	3.48e-118	0.261114	0.866	0.712	9.65e-114	RBM8A
Migratory	3.55e-118	-0.353903	0.581	0.618	9.85e-114	PGLS
Migratory	4.36e-118	0.289993	0.412	0.24	1.21e-113	SPTBN1
Migratory	1.32e-117	-0.337276	0.189	0.289	3.67e-113	EVA1B
Migratory	2.99e-117	-0.374994	0.623	0.68	8.28e-113	MRPS24
Migratory	5.28e-117	-0.508022	0.613	0.639	1.47e-112	CD46
Migratory	9.41e-117	-0.378919	0.644	0.671	2.61e-112	HNRNPA3
Migratory	1.75e-116	-0.500289	0.336	0.458	4.87e-112	MRPS23
Migratory	2.43e-116	-0.256796	0.064	0.19	6.74e-112	TMPO
Migratory	5.54e-116	-0.385136	0.351	0.48	1.54e-111	PAXX
Migratory	7.23e-116	-0.258081	0.114	0.262	2.01e-111	ACY1
Migratory	7.41e-116	-0.37626	0.384	0.493	2.05e-111	TXN2
Migratory	2.88e-115	0.250311	0.601	0.413	7.97e-111	PRPF38B
Migratory	3.06e-115	-0.268145	0.628	0.608	8.48e-111	KDELR1
Migratory	3.55e-115	-0.463733	0.601	0.587	9.84e-111	SH3BGRL
Migratory	6.26e-115	-0.474726	0.559	0.637	1.74e-110	C1QBP
Migratory	1.49e-114	-0.403195	0.597	0.643	4.14e-110	SNRPF
Migratory	1.49e-114	0.366056	0.515	0.357	4.14e-110	MKNK2
Migratory	2.79e-114	-0.331112	0.624	0.627	7.75e-110	ZNHIT1
Migratory	2.8e-114	-0.289937	0.108	0.251	7.76e-110	GRTP1
Migratory	4.78e-114	0.264193	0.607	0.423	1.32e-109	MAF1
Migratory	7.72e-114	0.536401	0.746	0.68	2.14e-109	C4orf3
Migratory	7.86e-114	-0.283038	0.106	0.246	2.18e-109	HDDC3
Migratory	7.97e-114	0.258939	0.684	0.501	2.21e-109	PAPOLA
Migratory	1.11e-113	-0.394451	0.15	0.278	3.07e-109	SPATA20
Migratory	2.22e-113	-0.411202	0.373	0.498	6.16e-109	RCN2
Migratory	3.05e-113	-0.405914	0.312	0.401	8.45e-109	MTA1
Migratory	2.02e-112	-0.358496	0.284	0.422	5.59e-108	CHID1
Migratory	3.67e-112	-0.356041	0.239	0.386	1.02e-107	COMMD1
Migratory	1.09e-111	-0.489293	0.619	0.682	3.02e-107	DNAJA1
Migratory	1.24e-111	-0.283428	0.757	0.697	3.45e-107	RABAC1
Migratory	1.41e-111	0.257884	0.35	0.193	3.9e-107	SNHG1
Migratory	1.81e-111	-0.26575	0.108	0.248	5.01e-107	TRUB2
Migratory	1.82e-111	0.278901	0.674	0.503	5.05e-107	AUP1
Migratory	1.96e-111	-0.297996	0.766	0.743	5.44e-107	TMCO1
Migratory	2.99e-111	0.256185	0.545	0.365	8.3e-107	UGP2
Migratory	5.16e-111	0.561638	0.151	0.056	1.43e-106	CYP1B1
Migratory	8.72e-111	-0.375908	0.094	0.22	2.42e-106	SHROOM1
Migratory	1.47e-110	-0.37307	0.606	0.657	4.07e-106	MRPS34
Migratory	2.31e-110	0.254941	0.564	0.382	6.41e-106	PRCC
Migratory	4.29e-110	-0.33704	0.029	0.131	1.19e-105	MX1
Migratory	5.64e-110	0.283717	0.629	0.456	1.57e-105	MFSD10
Migratory	5.73e-110	0.274401	0.203	0.088	1.59e-105	LINC00342
Migratory	1.34e-109	-0.332112	0.193	0.332	3.72e-105	TMEM98
Migratory	2.35e-109	-0.256341	0.149	0.298	6.51e-105	FAM210B
Migratory	3.79e-109	-0.76343	0.077	0.14	1.05e-104	SLC27A2
Migratory	5.36e-109	-0.262305	0.097	0.226	1.49e-104	NUDT1
Migratory	6e-109	0.343309	0.503	0.354	1.66e-104	SERPINB1
Migratory	7.49e-109	-0.29478	0.501	0.472	2.08e-104	GFUS
Migratory	8.1e-109	0.25769	0.999	0.983	2.25e-104	EEF1A1
Migratory	1e-108	0.32013	0.449	0.291	2.78e-104	RB1CC1
Migratory	1.03e-108	-0.303079	0.601	0.514	2.85e-104	MAFF
Migratory	2.66e-108	-0.261147	0.127	0.268	7.37e-104	PTPN18
Migratory	6.24e-108	-0.362192	0.739	0.712	1.73e-103	RBX1
Migratory	6.64e-108	-0.42802	0.3	0.444	1.84e-103	ELP2
Migratory	1.19e-107	-0.361821	0.596	0.638	3.29e-103	METTL26
Migratory	2.21e-107	-0.417922	0.368	0.489	6.14e-103	NIPSNAP2
Migratory	4.35e-107	-0.396367	0.347	0.469	1.21e-102	MRPL34
Migratory	4.72e-107	-0.389073	0.286	0.427	1.31e-102	NDUFV3
Migratory	2.19e-106	0.257897	0.351	0.199	6.07e-102	THAP9-AS1
Migratory	4.24e-106	0.271711	0.412	0.247	1.18e-101	USP47
Migratory	6.28e-106	0.262181	0.421	0.26	1.74e-101	IFT57
Migratory	7.99e-106	0.255825	0.858	0.719	2.22e-101	SF3B6
Migratory	8.34e-106	-0.424351	0.35	0.457	2.31e-101	ERLEC1
Migratory	8.78e-106	-0.376918	0.234	0.375	2.43e-101	EPHX1
Migratory	2.18e-105	0.257159	0.326	0.174	6.06e-101	ZNF217
Migratory	2.97e-105	-0.323694	0.64	0.647	8.25e-101	PDCD6
Migratory	3.25e-105	0.264306	0.302	0.155	9.02e-101	GPR137B
Migratory	3.38e-105	0.389669	0.463	0.29	9.39e-101	B4GALT1
Migratory	3.79e-105	-0.283376	0.661	0.62	1.05e-100	COPZ1
Migratory	3.92e-105	0.259453	0.644	0.467	1.09e-100	KMT2E
Migratory	5.4e-105	-0.349208	0.226	0.359	1.5e-100	MYCBP
Migratory	5.44e-105	-0.864103	0.101	0.233	1.51e-100	SCGB3A1
Migratory	5.55e-105	-0.293793	0.045	0.155	1.54e-100	SLITRK6
Migratory	6.68e-105	-0.395634	0.471	0.542	1.85e-100	MRPS12
Migratory	1.22e-104	-0.28583	0.173	0.32	3.39e-100	FLYWCH2
Migratory	1.7e-104	-0.39189	0.413	0.493	4.72e-100	AKR1A1
Migratory	1.86e-104	-0.423849	0.284	0.405	5.16e-100	HOXB2
Migratory	2.11e-104	-0.343691	0.216	0.358	5.86e-100	SWI5
Migratory	2.56e-104	-0.414252	0.272	0.387	7.1e-100	ETFB
Migratory	3.28e-104	-0.485904	0.641	0.668	9.09e-100	SLIRP
Migratory	3.56e-104	-0.262231	0.122	0.258	9.87e-100	PIGS
Migratory	4.97e-104	-0.417528	0.448	0.533	1.38e-99	PMF1
Migratory	4.98e-104	-0.453312	0.569	0.628	1.38e-99	PSMA4
Migratory	6.11e-104	-0.419487	0.499	0.58	1.69e-99	GTF2I
Migratory	6.22e-104	0.261806	0.501	0.331	1.73e-99	SREK1IP1
Migratory	6.93e-104	-0.430274	0.437	0.459	1.92e-99	DCAF6
Migratory	9.08e-104	0.257026	0.542	0.366	2.52e-99	OGA
Migratory	1.13e-103	-0.389446	0.363	0.514	3.13e-99	SDF2L1
Migratory	1.41e-103	-0.405451	0.408	0.508	3.92e-99	CHCHD1
Migratory	1.54e-103	-0.258875	0.131	0.27	4.28e-99	IRX5
Migratory	2.77e-103	0.272393	0.525	0.359	7.67e-99	PHF20
Migratory	6.6e-103	0.266315	0.505	0.335	1.83e-98	RABGGTB
Migratory	6.95e-103	-0.273884	0.135	0.269	1.93e-98	PHYHD1
Migratory	8.22e-103	0.278898	0.91	0.791	2.28e-98	TPM3
Migratory	1.12e-102	-0.362494	0.688	0.644	3.1e-98	ATF3
Migratory	1.54e-102	-0.27322	0.056	0.165	4.28e-98	PGR
Migratory	2.82e-102	0.261564	0.725	0.557	7.81e-98	NUDC
Migratory	3.26e-102	-0.399328	0.349	0.46	9.04e-98	AP1M2
Migratory	6.32e-102	-0.828392	0.371	0.472	1.75e-97	S100P
Migratory	1.38e-101	-0.272372	0.094	0.223	3.84e-97	PHYH
Migratory	3.22e-101	-0.346344	0.463	0.527	8.94e-97	MRPS15
Migratory	5.05e-101	-0.431712	0.546	0.605	1.4e-96	COX16
Migratory	5.84e-101	-0.39709	0.282	0.381	1.62e-96	NUDT14
Migratory	8.96e-101	-0.259672	0.118	0.249	2.48e-96	SAC3D1
Migratory	9.61e-101	0.315574	0.658	0.502	2.66e-96	RBCK1
Migratory	1.33e-100	0.277337	0.379	0.226	3.68e-96	SGTA
Migratory	2.21e-100	-0.323085	0.182	0.32	6.14e-96	XAB2
Migratory	2.89e-100	0.257138	0.416	0.255	8.02e-96	MVP
Migratory	3.25e-100	-0.265408	0.126	0.263	9.02e-96	HIBADH
Migratory	3.58e-100	-0.320792	0.13	0.256	9.92e-96	AFF3
Migratory	4.75e-100	0.320677	0.528	0.377	1.32e-95	EPB41L4A-AS1
Migratory	5.78e-100	0.255752	0.934	0.821	1.6e-95	LMNA
Migratory	7.12e-100	-0.367764	0.048	0.156	1.98e-95	LXN
Migratory	7.8e-100	-0.26327	0.113	0.246	2.16e-95	SP110
Migratory	8.63e-100	-0.381934	0.334	0.449	2.39e-95	PON2
Migratory	1.27e-99	-0.397784	0.332	0.449	3.51e-95	ANAPC13
Migratory	1.48e-99	-0.390876	0.392	0.496	4.09e-95	SLC50A1
Migratory	1.52e-99	-0.278547	0.71	0.661	4.21e-95	PSMB3
Migratory	1.98e-99	0.280721	0.141	0.045	5.48e-95	CXCL3
Migratory	1.98e-99	-0.364797	0.288	0.411	5.49e-95	CCDC167
Migratory	3.11e-99	-0.283898	0.075	0.185	8.61e-95	MT1F
Migratory	3.25e-99	-0.290736	0.591	0.573	9.02e-95	IL6ST
Migratory	3.38e-99	-0.343726	0.273	0.416	9.37e-95	PFDN6
Migratory	3.97e-99	0.269464	0.525	0.362	1.1e-94	CALU
Migratory	5.87e-99	-0.398502	0.477	0.54	1.63e-94	NDUFA8
Migratory	6.13e-99	-0.268058	0.137	0.276	1.7e-94	TJP3
Migratory	1.13e-98	-0.300527	0.197	0.345	3.14e-94	CCS
Migratory	2.25e-98	-0.371949	0.376	0.522	6.23e-94	TRPS1
Migratory	2.79e-98	-0.471664	0.562	0.62	7.74e-94	CAPG
Migratory	4.62e-98	0.290043	0.361	0.224	1.28e-93	LRATD2
Migratory	4.69e-98	-0.312865	0.153	0.296	1.3e-93	HNMT
Migratory	8.21e-98	0.264139	0.217	0.103	2.28e-93	DDX10
Migratory	1.21e-97	0.273463	0.707	0.538	3.35e-93	GOLGA4
Migratory	1.57e-97	-0.416003	0.412	0.469	4.35e-93	COMMD3
Migratory	2.19e-97	-0.298562	0.989	0.953	6.07e-93	RPS5
Migratory	2.98e-97	-0.418858	0.475	0.567	8.25e-93	HNRNPM
Migratory	4.22e-97	0.271548	0.403	0.266	1.17e-92	BCL2L1
Migratory	6.39e-97	-0.361947	0.439	0.519	1.77e-92	BAD
Migratory	7.15e-97	0.256385	0.886	0.77	1.98e-92	SEC61G
Migratory	8.98e-97	-0.270751	0.05	0.155	2.49e-92	REEP1
Migratory	1.9e-96	-0.297475	0.156	0.291	5.27e-92	LAP3
Migratory	5.82e-96	-0.34368	0.319	0.441	1.61e-91	NDUFV1
Migratory	6.22e-96	-0.319254	0.135	0.272	1.72e-91	H2BC4
Migratory	8.49e-96	-0.365968	0.49	0.562	2.35e-91	TBCB
Migratory	9.18e-96	0.258573	0.425	0.27	2.55e-91	ZNF83
Migratory	1.5e-95	-0.561712	0.611	0.664	4.15e-91	CTSD
Migratory	2.02e-95	-0.294634	0.26	0.388	5.61e-91	MRPL11
Migratory	2.3e-95	-0.304808	0.13	0.257	6.38e-91	TMX4
Migratory	2.89e-95	-0.480857	0.718	0.665	8.01e-91	SELENOS
Migratory	3.72e-95	0.259509	0.23	0.106	1.03e-90	NCOA7
Migratory	3.74e-95	-1.34462	0.048	0.148	1.04e-90	APOD
Migratory	7.07e-95	-0.297155	0.169	0.306	1.96e-90	SLC22A18
Migratory	7.26e-95	0.298316	0.607	0.446	2.01e-90	LMAN1
Migratory	7.29e-95	-0.253031	0.101	0.226	2.02e-90	PCCB
Migratory	7.7e-95	-0.472827	0.303	0.33	2.14e-90	IGF1R
Migratory	7.76e-95	-0.459875	0.408	0.468	2.15e-90	LDLR
Migratory	1.21e-94	-0.328099	0.597	0.628	3.35e-90	CNPY2
Migratory	2.2e-94	-0.334337	0.326	0.426	6.1e-90	EBPL
Migratory	2.22e-94	0.251338	0.564	0.402	6.15e-90	TXNL4A
Migratory	2.4e-94	-0.306608	0.241	0.377	6.66e-90	CYHR1
Migratory	1.11e-93	-0.260378	0.128	0.256	3.08e-89	WASHC3
Migratory	2.17e-93	-0.265231	0.073	0.184	6.03e-89	KDELR3
Migratory	5.35e-93	0.304184	0.182	0.083	1.48e-88	LMO7
Migratory	5.78e-93	-0.334867	0.846	0.751	1.6e-88	TUBA1B
Migratory	8.96e-93	-0.319524	0.225	0.36	2.48e-88	SUMF2
Migratory	2.26e-92	-0.361668	0.643	0.659	6.27e-88	DDAH2
Migratory	4.11e-92	-0.296333	0.07	0.175	1.14e-87	ZNF44
Migratory	4.66e-92	-0.423224	0.154	0.269	1.29e-87	BIK
Migratory	1.26e-91	-0.30818	0.173	0.303	3.5e-87	TMEM18
Migratory	2.9e-91	-0.338958	0.371	0.532	8.04e-87	EFHD1
Migratory	3.01e-91	-0.319202	0.638	0.639	8.36e-87	PSMD4
Migratory	3.5e-91	-0.389773	0.384	0.473	9.71e-87	FOXA1
Migratory	3.65e-91	0.430742	0.814	0.665	1.01e-86	IGFBP2
Migratory	5.62e-91	-0.336642	0.221	0.353	1.56e-86	MAGEF1
Migratory	5.79e-91	-0.260333	0.098	0.215	1.61e-86	PNPO
Migratory	1.07e-90	0.316381	0.949	0.864	2.96e-86	EIF4A1
Migratory	1.39e-90	-0.384524	0.651	0.657	3.87e-86	JUND
Migratory	3.48e-90	-0.435544	0.13	0.26	9.64e-86	PPP1R1B
Migratory	4.03e-90	-0.265369	0.56	0.548	1.12e-85	NDUFS4
Migratory	4.68e-90	-0.296335	0.227	0.351	1.3e-85	CYB561D2
Migratory	5.02e-90	-0.332683	0.305	0.425	1.39e-85	COMMD7
Migratory	8.52e-90	-0.262159	0.77	0.746	2.36e-85	PPIB
Migratory	1.05e-89	-0.264013	0.029	0.114	2.91e-85	FCRLB
Migratory	1.32e-89	-0.303957	0.375	0.403	3.67e-85	MAPT
Migratory	2.4e-89	-0.329175	0.254	0.381	6.66e-85	PDZD11
Migratory	1.12e-88	-0.290738	0.556	0.512	3.09e-84	AP2B1
Migratory	1.3e-88	-0.362201	0.358	0.474	3.6e-84	SMIM19
Migratory	1.63e-88	-0.31324	0.821	0.707	4.53e-84	VMP1
Migratory	2.53e-88	-0.303201	0.168	0.3	7.01e-84	AC127526.5
Migratory	2.97e-88	-0.347651	0.571	0.598	8.23e-84	HOOK2
Migratory	3.61e-88	-0.347239	0.613	0.577	1e-83	SYAP1
Migratory	3.68e-88	-0.361483	0.572	0.529	1.02e-83	C4orf48
Migratory	4.51e-88	-0.330142	0.287	0.399	1.25e-83	HSPB11
Migratory	1.43e-87	-0.399017	0.294	0.407	3.98e-83	RPAIN
Migratory	1.84e-87	-0.304803	0.617	0.619	5.11e-83	UXT
Migratory	3.16e-87	-0.263959	0.144	0.269	8.77e-83	FUNDC1
Migratory	5.05e-87	-0.356113	0.252	0.373	1.4e-82	TCEAL8
Migratory	5.08e-87	-0.27238	0.834	0.786	1.41e-82	COMMD6
Migratory	5.22e-87	-0.285464	0.261	0.38	1.45e-82	ECI1
Migratory	1.05e-86	-0.369752	0.353	0.432	2.9e-82	PPA2
Migratory	1.12e-86	-0.463391	0.312	0.395	3.11e-82	SLC35B1
Migratory	2.97e-86	0.303059	0.555	0.39	8.23e-82	KLF4
Migratory	6.84e-86	-0.412268	0.376	0.475	1.9e-81	PHF14
Migratory	8.3e-86	-0.324526	0.206	0.333	2.3e-81	LINC00467
Migratory	8.45e-86	-0.343147	0.229	0.363	2.34e-81	EBP
Migratory	8.86e-86	-0.391876	0.652	0.714	2.46e-81	CLDN3
Migratory	9.03e-86	-0.310621	0.129	0.2	2.5e-81	LDOC1
Migratory	1.19e-85	-0.321089	0.262	0.387	3.31e-81	ECHDC2
Migratory	1.26e-85	-0.662502	0.386	0.47	3.48e-81	PLAAT3
Migratory	1.93e-85	-0.347298	0.58	0.607	5.35e-81	BLOC1S1
Migratory	2.15e-85	-0.31923	0.083	0.174	5.95e-81	CCDC151
Migratory	2.18e-85	-0.290099	0.188	0.308	6.05e-81	CMTM8
Migratory	2.75e-85	0.282142	0.659	0.513	7.63e-81	SNHG7
Migratory	4.23e-85	0.438449	0.389	0.254	1.17e-80	NEDD9
Migratory	7.75e-85	-0.317017	0.534	0.558	2.15e-80	SIVA1
Migratory	1.26e-84	-0.287514	0.193	0.322	3.5e-80	MCCC2
Migratory	1.3e-84	-0.391472	0.164	0.225	3.6e-80	USP32
Migratory	1.95e-84	-0.269259	0.185	0.313	5.39e-80	YBEY
Migratory	2.05e-84	-0.270929	0.105	0.214	5.7e-80	BEX2
Migratory	2.15e-84	-0.268719	0.097	0.206	5.97e-80	HSPA2
Migratory	2.28e-84	-0.35916	0.225	0.342	6.32e-80	DYNC2I2
Migratory	2.61e-84	0.259118	0.268	0.144	7.23e-80	CPEB2
Migratory	3e-84	-0.628111	0.216	0.341	8.31e-80	RASD1
Migratory	6.74e-84	0.251439	0.435	0.293	1.87e-79	TMEM41B
Migratory	7.66e-84	-0.296091	0.16	0.282	2.13e-79	SMIM4
Migratory	1.5e-83	-0.250917	0.142	0.259	4.17e-79	SMARCD2
Migratory	1.81e-83	-0.329348	0.641	0.651	5.01e-79	POLR2K
Migratory	2.32e-83	-0.462322	0.088	0.171	6.43e-79	NPY1R
Migratory	4.72e-83	-0.345232	0.326	0.439	1.31e-78	APMAP
Migratory	7.41e-83	0.28765	0.491	0.343	2.06e-78	ATP1B3
Migratory	1e-82	-0.334476	0.248	0.368	2.78e-78	TCTEX1D2
Migratory	1.48e-82	-0.368455	0.586	0.62	4.12e-78	AKAP9
Migratory	5.91e-82	-0.375514	0.295	0.394	1.64e-77	HDDC2
Migratory	6.04e-82	0.273987	0.755	0.607	1.68e-77	RSRC2
Migratory	9.39e-82	0.426005	0.231	0.123	2.6e-77	DEPP1
Migratory	1.05e-81	-0.275724	0.993	0.973	2.92e-77	MIF
Migratory	1.52e-81	-0.343493	0.568	0.579	4.2e-77	GTF3A
Migratory	1.55e-81	-0.353136	0.413	0.487	4.3e-77	CORO1B
Migratory	1.68e-81	0.399994	0.353	0.241	4.66e-77	MYL9
Migratory	2.18e-81	-0.333823	0.374	0.459	6.05e-77	HAGH
Migratory	2.84e-81	-0.309955	0.619	0.605	7.86e-77	RPN2
Migratory	4.1e-81	-0.281569	0.205	0.326	1.14e-76	PPIH
Migratory	5.28e-81	-0.282648	0.092	0.2	1.46e-76	FBLN1
Migratory	1.24e-80	0.258555	0.534	0.391	3.43e-76	GPI
Migratory	2.6e-80	-0.289245	0.088	0.192	7.21e-76	SNX10
Migratory	3.15e-80	-0.252141	0.162	0.286	8.73e-76	TTC14
Migratory	4.77e-80	-0.355916	0.311	0.416	1.32e-75	CFAP298
Migratory	5.72e-80	-0.348012	0.501	0.554	1.59e-75	RTN3
Migratory	9.65e-80	-0.326579	0.39	0.479	2.68e-75	TMC4
Migratory	1.16e-79	-0.348599	0.516	0.525	3.22e-75	ELOVL5
Migratory	2.07e-79	-0.365107	0.721	0.748	5.74e-75	RPS27L
Migratory	3.17e-79	-0.335523	0.309	0.405	8.79e-75	ACO2
Migratory	3.97e-79	-0.328472	0.269	0.398	1.1e-74	PPT1
Migratory	5.23e-79	-0.290845	0.643	0.642	1.45e-74	DUSP23
Migratory	7.29e-79	-0.388847	0.441	0.527	2.02e-74	SCCPDH
Migratory	7.77e-79	-0.297998	0.2	0.3	2.15e-74	GALNT6
Migratory	1.18e-78	-0.309014	0.224	0.328	3.27e-74	ZNF652
Migratory	1.89e-78	-0.326156	0.416	0.486	5.23e-74	MCTS1
Migratory	2.39e-78	-0.34879	0.333	0.451	6.63e-74	RGL2
Migratory	3.11e-78	-0.317473	0.297	0.404	8.64e-74	A1BG
Migratory	3.75e-78	-0.363807	0.426	0.508	1.04e-73	THOC7
Migratory	4.86e-78	-0.286244	0.287	0.402	1.35e-73	CUEDC2
Migratory	6.73e-78	-0.569409	0.563	0.634	1.87e-73	FDPS
Migratory	7.24e-78	-0.292879	0.584	0.567	2.01e-73	DANCR
Migratory	1.02e-77	-0.503577	0.216	0.268	2.84e-73	MRPS30-DT
Migratory	1.21e-77	-0.314703	0.295	0.402	3.36e-73	CLN3
Migratory	1.35e-77	-0.335582	0.33	0.435	3.73e-73	RNPEP
Migratory	1.91e-77	-0.329749	0.143	0.262	5.3e-73	PSD3
Migratory	2.67e-77	-0.32177	0.295	0.407	7.41e-73	HSBP1L1
Migratory	4.97e-77	-0.302835	0.163	0.272	1.38e-72	RTN2
Migratory	5.2e-77	-0.279131	0.174	0.299	1.44e-72	MAGOHB
Migratory	6.31e-77	-0.334014	0.554	0.57	1.75e-72	TTC3
[truncated: 2,864 more rows]
