# Supplementary material for: Migratory Tumor Cells Cooperate with Cancer Associated Fibroblasts in Hormone Receptor-Positive and HER2-Negative Breast Cancer
Source: Int J Mol Sci. 2024 May 28;25(11):5876. doi: 10.3390/ijms25115876 (PMC11172245; doi:10.3390/ijms25115876)
Supplement: Supplementary file 1 [file ijms-25-05876-s001.zip › ijms-2948981-supplementary(3)/supplementary_table3.xlsx]

## Sheet: Table S3
Table S3. GO pathway analysis between four SC-f tumor subtypes from 10X scRNA-seq
SC-f tumor subtype	ID	Description	GeneRatio	BgRatio	pvalue	p.adjust	qvalue	geneID	Count
Migratory	GO:0001666	response to hypoxia	27/194	359/18866	6.02991e-16	1.4041e-12	1.05162e-12	51129/29923/5352/3778/133/10397/2023/3939/3162/30001/664/3673/5366/824/5230/1906/54541/387/7422/7042/1978/665/205/6513/5315/890/54583	27
Migratory	GO:0070482	response to oxygen levels	28/194	396/18866	8.12559e-16	1.4041e-12	1.05162e-12	51129/29923/5352/3778/133/10397/2023/3939/3162/30001/664/3673/5366/824/5230/1906/54541/387/7422/7042/1978/665/205/6513/5315/1026/890/54583	28
Migratory	GO:0036293	response to decreased oxygen levels	27/194	371/18866	1.36445e-15	1.57185e-12	1.17726e-12	51129/29923/5352/3778/133/10397/2023/3939/3162/30001/664/3673/5366/824/5230/1906/54541/387/7422/7042/1978/665/205/6513/5315/890/54583	27
Migratory	GO:0007015	actin filament organization	22/194	434/18866	7.83511e-10	6.76954e-07	5.07014e-07	6281/87/4070/7114/2316/7171/11135/390/387/7430/71/10163/10096/23603/7791/9948/55740/10487/50848/5216/6840/4430	22
Migratory	GO:0034109	homotypic cell-cell adhesion	11/194	86/18866	1.27885e-09	8.83943e-07	6.62042e-07	4627/3956/1465/10627/5329/60/2316/71/1192/50848/5912	11
Migratory	GO:0022604	regulation of cell morphogenesis	23/194	499/18866	1.97203e-09	1.13589e-06	8.50739e-07	6281/51330/4627/4070/7533/960/1364/2316/11135/390/387/7430/7422/1613/1382/103910/23603/9948/4131/301/10519/50848/5604	23
Migratory	GO:0031032	actomyosin structure organization	15/194	200/18866	2.44957e-09	1.20939e-06	9.05787e-07	6281/4627/4070/1266/1465/1906/387/71/10163/3880/7791/9948/50848/5216/11214	15
Migratory	GO:0071456	cellular response to hypoxia	15/194	208/18866	4.19438e-09	1.72404e-06	1.29125e-06	29923/10397/2023/3162/30001/664/5366/5230/1906/7422/1978/665/205/890/54583	15
Migratory	GO:0008544	epidermis development	22/194	477/18866	4.48969e-09	1.72404e-06	1.29125e-06	54206/2810/3914/3887/3855/2260/83897/23022/3918/5744/64065/7042/861/1382/6662/5652/3880/301/4904/25984/3664/5604	22
Migratory	GO:0001667	ameboidal-type cell migration	22/194	481/18866	5.22826e-09	1.80689e-06	1.35329e-06	3162/2260/4627/4070/3673/7114/9590/1647/84159/1906/387/7422/7042/10163/6273/306/6662/23603/10487/301/10519/5216	22
Migratory	GO:0007044	cell-substrate junction assembly	11/194	99/18866	5.86743e-09	1.84344e-06	1.38067e-06	6281/3914/87/3673/3918/387/71/7422/1613/3678/23603	11
Migratory	GO:1901342	regulation of vasculature development	21/194	444/18866	6.64629e-09	1.8447e-06	1.38161e-06	51129/3576/51330/6648/133/3162/7128/694/5230/1647/2152/387/7422/7042/3678/861/306/5315/301/10519/54583	21
Migratory	GO:0045765	regulation of angiogenesis	20/194	403/18866	6.93896e-09	1.8447e-06	1.38161e-06	51129/3576/51330/133/3162/7128/694/5230/1647/2152/387/7422/7042/3678/861/306/5315/301/10519/54583	20
Migratory	GO:0036294	cellular response to decreased oxygen levels	15/194	218/18866	7.94671e-09	1.86017e-06	1.3932e-06	29923/10397/2023/3162/30001/664/5366/5230/1906/7422/1978/665/205/890/54583	15
Migratory	GO:0150115	cell-substrate junction organization	11/194	102/18866	8.07367e-09	1.86017e-06	1.3932e-06	6281/3914/87/3673/3918/387/71/7422/1613/3678/23603	11
Migratory	GO:1902903	regulation of supramolecular fiber organization	19/194	373/18866	1.10965e-08	2.39685e-06	1.79515e-06	6281/4070/7114/2316/11135/1906/387/71/1613/10163/10096/9948/4131/10519/50848/6249/5216/6840/11214	19
Migratory	GO:0070527	platelet aggregation	9/194	62/18866	1.35344e-08	2.75145e-06	2.06074e-06	4627/1465/10627/60/2316/71/1192/50848/5912	9
Migratory	GO:0071453	cellular response to oxygen levels	15/194	235/18866	2.18277e-08	4.19092e-06	3.13885e-06	29923/10397/2023/3162/30001/664/5366/5230/1906/7422/1978/665/205/890/54583	15
Migratory	GO:0031589	cell-substrate adhesion	18/194	359/18866	3.50398e-08	6.37355e-06	4.77357e-06	6281/51330/3914/3956/87/4070/3673/960/2316/3694/387/71/7422/1613/3678/23603/7791/10519	18
Migratory	GO:0051384	response to glucocorticoid	12/194	147/18866	3.97111e-08	6.86207e-06	5.13945e-06	54206/374/133/114907/1906/54541/387/1978/306/1026/301/11214	12
Migratory	GO:0010631	epithelial cell migration	18/194	365/18866	4.5077e-08	7.41838e-06	5.55611e-06	3162/2260/4627/4070/3673/7114/1647/1906/387/7422/7042/6273/306/6662/23603/301/10519/5216	18
Migratory	GO:0090132	epithelium migration	18/194	368/18866	5.10288e-08	8.01615e-06	6.00381e-06	3162/2260/4627/4070/3673/7114/1647/1906/387/7422/7042/6273/306/6662/23603/301/10519/5216	18
Migratory	GO:0046031	ADP metabolic process	11/194	124/18866	6.29835e-08	9.38147e-06	7.02639e-06	2023/3939/5230/7167/54541/3692/5209/205/5223/5315/5214	11
Migratory	GO:0090130	tissue migration	18/194	374/18866	6.51491e-08	9.38147e-06	7.02639e-06	3162/2260/4627/4070/3673/7114/1647/1906/387/7422/7042/6273/306/6662/23603/301/10519/5216	18
Migratory	GO:0051017	actin filament bundle assembly	12/194	157/18866	8.24449e-08	1.13972e-05	8.53609e-06	6281/87/4070/2316/387/7430/71/10163/7791/50848/5216/4430	12
Migratory	GO:0010632	regulation of epithelial cell migration	16/194	301/18866	9.4071e-08	1.25042e-05	9.36521e-06	3162/2260/4070/3673/7114/1647/1906/387/7422/7042/306/6662/23603/301/10519/5216	16
Migratory	GO:0061572	actin filament bundle organization	12/194	161/18866	1.08773e-07	1.39229e-05	1.04278e-05	6281/87/4070/2316/387/7430/71/10163/7791/50848/5216/4430	12
Migratory	GO:0006165	nucleoside diphosphate phosphorylation	11/194	133/18866	1.29687e-07	1.5874e-05	1.1889e-05	2023/3939/5230/7167/54541/3692/5209/205/5223/5315/5214	11
Migratory	GO:0031960	response to corticosteroid	12/194	164/18866	1.33202e-07	1.5874e-05	1.1889e-05	54206/374/133/114907/1906/54541/387/1978/306/1026/301/11214	12
Migratory	GO:0046939	nucleotide phosphorylation	11/194	135/18866	1.511e-07	1.70641e-05	1.27804e-05	2023/3939/5230/7167/54541/3692/5209/205/5223/5315/5214	11
Migratory	GO:1904018	positive regulation of vasculature development	14/194	235/18866	1.53648e-07	1.70641e-05	1.27804e-05	51129/3576/6648/133/3162/694/2152/7422/3678/861/306/5315/301/10519	14
Migratory	GO:0009135	purine nucleoside diphosphate metabolic process	11/194	136/18866	1.62938e-07	1.70641e-05	1.27804e-05	2023/3939/5230/7167/54541/3692/5209/205/5223/5315/5214	11
Migratory	GO:0009179	purine ribonucleoside diphosphate metabolic process	11/194	136/18866	1.62938e-07	1.70641e-05	1.27804e-05	2023/3939/5230/7167/54541/3692/5209/205/5223/5315/5214	11
Migratory	GO:0032956	regulation of actin cytoskeleton organization	17/194	360/18866	2.01285e-07	2.00976e-05	1.50524e-05	6281/4070/7114/2316/11135/390/1906/387/71/1613/10163/10096/9948/50848/5216/6840/11214	17
Migratory	GO:0009185	ribonucleoside diphosphate metabolic process	11/194	139/18866	2.03535e-07	2.00976e-05	1.50524e-05	2023/3939/5230/7167/54541/3692/5209/205/5223/5315/5214	11
Migratory	GO:0032970	regulation of actin filament-based process	18/194	405/18866	2.13738e-07	2.05188e-05	1.53679e-05	6281/4627/4070/7114/2316/11135/390/1906/387/71/1613/10163/10096/9948/50848/5216/6840/11214	18
Migratory	GO:0045766	positive regulation of angiogenesis	13/194	208/18866	2.49397e-07	2.3295e-05	1.74471e-05	51129/3576/133/3162/694/2152/7422/3678/861/306/5315/301/10519	13
Migratory	GO:0006735	NADH regeneration	6/194	27/18866	2.70601e-07	2.33799e-05	1.75107e-05	2023/5230/7167/5223/5315/5214	6
Migratory	GO:0061621	canonical glycolysis	6/194	27/18866	2.70601e-07	2.33799e-05	1.75107e-05	2023/5230/7167/5223/5315/5214	6
Migratory	GO:0061718	glucose catabolic process to pyruvate	6/194	27/18866	2.70601e-07	2.33799e-05	1.75107e-05	2023/5230/7167/5223/5315/5214	6
Migratory	GO:2001233	regulation of apoptotic signaling pathway	18/194	413/18866	2.85066e-07	2.36468e-05	1.77106e-05	51330/2810/6648/2023/3162/2260/664/7533/7128/5366/10105/960/5329/8915/1613/2730/3958/7159	18
Migratory	GO:0010634	positive regulation of epithelial cell migration	12/194	176/18866	2.87375e-07	2.36468e-05	1.77106e-05	3162/2260/3673/7114/1906/7422/7042/306/6662/301/10519/5216	12
Migratory	GO:0006096	glycolytic process	10/194	115/18866	3.06566e-07	2.46393e-05	1.8454e-05	2023/3939/5230/7167/54541/3692/5209/5223/5315/5214	10
Migratory	GO:0006757	ATP generation from ADP	10/194	116/18866	3.32521e-07	2.6118e-05	1.95614e-05	2023/3939/5230/7167/54541/3692/5209/5223/5315/5214	10
Migratory	GO:0061620	glycolytic process through glucose-6-phosphate	6/194	28/18866	3.41467e-07	2.62246e-05	1.96413e-05	2023/5230/7167/5223/5315/5214	6
Migratory	GO:0061615	glycolytic process through fructose-6-phosphate	6/194	29/18866	4.26877e-07	3.15057e-05	2.35967e-05	2023/5230/7167/5223/5315/5214	6
Migratory	GO:0043588	skin development	18/194	425/18866	4.33346e-07	3.15057e-05	2.35967e-05	54206/2810/3887/3855/83897/3673/23022/1364/64065/7042/861/6662/5652/3880/301/25984/3664/5604	18
Migratory	GO:1903034	regulation of response to wounding	12/194	183/18866	4.3758e-07	3.15057e-05	2.35967e-05	51330/302/4627/7128/5329/1364/2152/1906/71/301/50848/5604	12
Migratory	GO:0061041	regulation of wound healing	11/194	151/18866	4.70033e-07	3.31517e-05	2.48294e-05	51330/302/4627/7128/5329/1364/2152/1906/71/301/50848	11
Migratory	GO:0045785	positive regulation of cell adhesion	18/194	428/18866	4.80039e-07	3.31803e-05	2.48509e-05	6281/3956/3673/960/6659/10272/5329/2316/1604/387/8915/7422/7042/3678/861/301/10519/50848	18
Migratory	GO:0006090	pyruvate metabolic process	11/194	152/18866	5.02207e-07	3.40319e-05	2.54887e-05	2023/3939/5230/7167/9123/54541/3692/5209/5223/5315/5214	11
Migratory	GO:0007596	blood coagulation	16/194	343/18866	5.48918e-07	3.64819e-05	2.73237e-05	966/302/4627/3673/1465/10627/5329/60/2152/2316/1906/71/1192/308/50848/5912	16
Migratory	GO:0034329	cell junction assembly	18/194	434/18866	5.87441e-07	3.83056e-05	2.86895e-05	6281/3914/87/3673/1364/60/3918/2316/387/71/7422/1613/3678/861/23603/9948/4131/50848	18
Migratory	GO:0009132	nucleoside diphosphate metabolic process	11/194	155/18866	6.10703e-07	3.87176e-05	2.89981e-05	2023/3939/5230/7167/54541/3692/5209/205/5223/5315/5214	11
Migratory	GO:0048545	response to steroid hormone	16/194	346/18866	6.16165e-07	3.87176e-05	2.89981e-05	54206/374/133/7533/1364/114907/1906/54541/387/7042/1978/861/306/1026/301/11214	16
Migratory	GO:0008360	regulation of cell shape	11/194	156/18866	6.51204e-07	3.9099e-05	2.92837e-05	4627/11135/390/387/7430/7422/1613/103910/9948/301/50848	11
Migratory	GO:0007599	hemostasis	16/194	348/18866	6.65048e-07	3.9099e-05	2.92837e-05	966/302/4627/3673/1465/10627/5329/60/2152/2316/1906/71/1192/308/50848/5912	16
Migratory	GO:0008637	apoptotic mitochondrial changes	10/194	125/18866	6.67488e-07	3.9099e-05	2.92837e-05	2810/6648/664/7533/5366/10105/5329/665/2730/7159	10
Migratory	GO:1903578	regulation of ATP metabolic process	10/194	125/18866	6.67488e-07	3.9099e-05	2.92837e-05	2023/7114/10105/5230/54541/387/3692/5209/205/5223	10
Migratory	GO:0050817	coagulation	16/194	349/18866	6.90781e-07	3.9789e-05	2.98005e-05	966/302/4627/3673/1465/10627/5329/60/2152/2316/1906/71/1192/308/50848/5912	16
Migratory	GO:0019674	NAD metabolic process	7/194	50/18866	7.49693e-07	4.24744e-05	3.18118e-05	2023/3939/5230/7167/5223/5315/5214	7
Migratory	GO:0000302	response to reactive oxygen species	13/194	235/18866	1.00107e-06	5.58016e-05	4.17934e-05	6648/374/3939/3162/664/7128/10105/824/1906/890/23064/301/54583	13
Migratory	GO:0110020	regulation of actomyosin structure organization	9/194	102/18866	1.07301e-06	5.88623e-05	4.40858e-05	6281/4070/1906/387/71/10163/50848/5216/11214	9
Migratory	GO:0006007	glucose catabolic process	6/194	36/18866	1.6487e-06	8.90297e-05	6.66801e-05	2023/5230/7167/5223/5315/5214	6
Migratory	GO:0009612	response to mechanical stimulus	12/194	209/18866	1.7899e-06	9.51678e-05	7.12773e-05	54532/3371/664/3673/1647/1906/387/8915/6662/6513/4131/50848	12
Migratory	GO:0097193	intrinsic apoptotic signaling pathway	14/194	290/18866	1.92405e-06	0.00010075	7.54584e-05	2810/6648/2023/3162/30001/664/5366/10105/960/5329/54541/64065/1026/7159	14
Migratory	GO:0051346	negative regulation of hydrolase activity	18/194	473/18866	2.00826e-06	0.00010359	7.75855e-05	51129/2810/302/10105/1266/330/960/5329/6690/831/5504/7422/7042/3958/301/10776/50848/54583	18
Migratory	GO:0048041	focal adhesion assembly	8/194	83/18866	2.20789e-06	0.000112213	8.40434e-05	6281/87/3673/387/71/7422/1613/23603	8
Migratory	GO:0071385	cellular response to glucocorticoid stimulus	7/194	59/18866	2.36825e-06	0.000118618	8.88408e-05	54206/114907/1906/54541/1978/301/11214	7
Migratory	GO:0071384	cellular response to corticosteroid stimulus	7/194	62/18866	3.32639e-06	0.000164229	0.000123001	54206/114907/1906/54541/1978/301/11214	7
Migratory	GO:0090559	regulation of membrane permeability	8/194	88/18866	3.44383e-06	0.000167632	0.000125551	2810/664/7533/5366/10105/665/50848/7159	8
Migratory	GO:0097530	granulocyte migration	10/194	150/18866	3.52579e-06	0.000169238	0.000126753	3576/57402/1907/2919/1906/7042/9948/3958/301/2920	10
Migratory	GO:0030216	keratinocyte differentiation	14/194	306/18866	3.59631e-06	0.000170258	0.000127517	54206/2810/3887/3855/83897/23022/64065/861/5652/3880/301/25984/3664/5604	14
Migratory	GO:0006734	NADH metabolic process	6/194	41/18866	3.6468e-06	0.000170315	0.00012756	2023/5230/7167/5223/5315/5214	6
Migratory	GO:1902686	mitochondrial outer membrane permeabilization involved in programmed cell death	7/194	63/18866	3.7099e-06	0.000170952	0.000128037	2810/664/7533/5366/10105/665/7159	7
Migratory	GO:0046034	ATP metabolic process	14/194	311/18866	4.33605e-06	0.000197176	0.000147678	2023/3939/7114/10105/5230/7167/54541/387/3692/5209/205/5223/5315/5214	14
Migratory	GO:0035794	positive regulation of mitochondrial membrane permeability	7/194	65/18866	4.58802e-06	0.000205925	0.00015423	2810/664/7533/5366/10105/665/7159	7
Migratory	GO:0007160	cell-matrix adhesion	12/194	230/18866	4.82352e-06	0.000211014	0.000158042	6281/87/3673/960/3694/387/71/7422/1613/23603/7791/10519	12
Migratory	GO:0051495	positive regulation of cytoskeleton organization	12/194	230/18866	4.82352e-06	0.000211014	0.000158042	6281/2316/11135/1906/387/10163/10096/9948/79768/4131/6249/5216	12
Migratory	GO:1905710	positive regulation of membrane permeability	7/194	67/18866	5.63269e-06	0.000243332	0.000182247	2810/664/7533/5366/10105/665/7159	7
Migratory	GO:0009913	epidermal cell differentiation	15/194	365/18866	5.92772e-06	0.000252916	0.000189425	54206/2810/3887/3855/2260/83897/23022/64065/861/5652/3880/301/25984/3664/5604	15
Migratory	GO:0045214	sarcomere organization	6/194	45/18866	6.38428e-06	0.000265868	0.000199126	1465/1906/71/3880/9948/11214	6
Migratory	GO:0110053	regulation of actin filament organization	13/194	278/18866	6.38515e-06	0.000265868	0.000199126	6281/4070/7114/2316/11135/387/71/10163/10096/9948/50848/5216/6840	13
Migratory	GO:0071621	granulocyte chemotaxis	9/194	127/18866	6.65919e-06	0.000273978	0.0002052	3576/57402/1907/2919/1906/7042/3958/301/2920	9
Migratory	GO:0043467	regulation of generation of precursor metabolites and energy	10/194	162/18866	7.0041e-06	0.000284778	0.000213289	664/10105/5230/54541/387/3692/7262/5209/205/5223	10
Migratory	GO:0150105	protein localization to cell-cell junction	4/194	13/18866	7.20826e-06	0.000289672	0.000216954	60/2316/71/50848	4
Migratory	GO:0032535	regulation of cellular component size	15/194	383/18866	1.05303e-05	0.000417758	0.000312886	51330/3778/7114/11135/1906/387/7430/7422/10163/10096/1382/9948/4131/5216/6840	15
Migratory	GO:1902905	positive regulation of supramolecular fiber organization	11/194	208/18866	1.06374e-05	0.000417758	0.000312886	6281/2316/11135/1906/387/10163/10096/9948/4131/6249/5216	11
Migratory	GO:0032231	regulation of actin filament bundle assembly	8/194	104/18866	1.19973e-05	0.000465873	0.000348922	6281/4070/2316/387/71/10163/50848/5216	8
Migratory	GO:0043312	neutrophil degranulation	17/194	487/18866	1.21368e-05	0.000466052	0.000349056	966/302/2919/960/5329/6282/2495/1604/387/2512/306/5223/5315/3958/10487/5912/10890	17
Migratory	GO:0002283	neutrophil activation involved in immune response	17/194	490/18866	1.31376e-05	0.000498942	0.00037369	966/302/2919/960/5329/6282/2495/1604/387/2512/306/5223/5315/3958/10487/5912/10890	17
Migratory	GO:0030038	contractile actin filament bundle assembly	8/194	106/18866	1.38034e-05	0.000512952	0.000384183	6281/4070/387/71/10163/7791/50848/5216	8
Migratory	GO:0043149	stress fiber assembly	8/194	106/18866	1.38034e-05	0.000512952	0.000384183	6281/4070/387/71/10163/7791/50848/5216	8
Migratory	GO:0046902	regulation of mitochondrial membrane permeability	7/194	77/18866	1.42841e-05	0.000525169	0.000393333	2810/664/7533/5366/10105/665/7159	7
Migratory	GO:0048732	gland development	16/194	443/18866	1.45577e-05	0.000529593	0.000396646	374/3162/2260/3371/3673/7128/10272/84159/7422/7042/6662/205/5315/301/3664/5604	16
Migratory	GO:0010810	regulation of cell-substrate adhesion	11/194	217/18866	1.58254e-05	0.000569715	0.000426696	6281/3956/4070/2316/387/71/7422/1613/3678/23603/10519	11
Migratory	GO:0071260	cellular response to mechanical stimulus	7/194	79/18866	1.69227e-05	0.000602935	0.000451577	664/3673/1647/8915/6662/6513/50848	7
Migratory	GO:0050921	positive regulation of chemotaxis	9/194	144/18866	1.83895e-05	0.000648511	0.000485712	3576/57402/1907/2260/3673/7114/2152/1906/7422	9
Migratory	GO:0097529	myeloid leukocyte migration	11/194	222/18866	1.95629e-05	0.000682922	0.000511485	3576/57402/1907/2919/1906/7422/7042/9948/3958/301/2920	11
Migratory	GO:2001235	positive regulation of apoptotic signaling pathway	10/194	183/18866	2.03373e-05	0.000702481	0.000526133	51330/2810/664/7533/5366/10105/5329/8915/1613/7159	10
Migratory	GO:0042542	response to hydrogen peroxide	9/194	146/18866	2.05297e-05	0.000702481	0.000526133	374/3939/3162/664/7128/10105/824/23064/301	9
Migratory	GO:0097345	mitochondrial outer membrane permeabilization	6/194	55/18866	2.08652e-05	0.000706963	0.00052949	2810/664/7533/5366/665/7159	6
Migratory	GO:0006979	response to oxidative stress	16/194	458/18866	2.1878e-05	0.00073408	0.0005498	6648/374/3939/3162/30001/664/7128/10105/824/1906/890/2730/23064/301/7296/54583	16
Migratory	GO:0019320	hexose catabolic process	6/194	56/18866	2.31708e-05	0.000769983	0.00057669	2023/5230/7167/5223/5315/5214	6
Migratory	GO:0097191	extrinsic apoptotic signaling pathway	11/194	230/18866	2.71351e-05	0.000893133	0.000668925	51330/3162/2260/7128/5366/8915/1613/7042/2730/3958/10519	11
Migratory	GO:0009259	ribonucleotide metabolic process	15/194	416/18866	2.7676e-05	0.000894566	0.000669998	2023/7378/3939/7114/5230/7167/5744/54541/387/3692/5209/205/5223/5315/5214	15
Migratory	GO:0003012	muscle system process	16/194	467/18866	2.76963e-05	0.000894566	0.000669998	54206/3778/1907/2023/3162/29995/3673/10627/2316/7171/114907/1906/387/1613/103910/11214	16
Migratory	GO:0003018	vascular process in circulatory system	10/194	190/18866	2.80852e-05	0.000898725	0.000673113	6648/3778/133/1907/3162/9590/1906/387/7422/2730	10
Migratory	GO:0010821	regulation of mitochondrion organization	10/194	191/18866	2.93757e-05	0.000931397	0.000697583	2810/664/7533/5366/10105/8878/5329/7323/665/7159	10
Migratory	GO:0010822	positive regulation of mitochondrion organization	8/194	119/18866	3.20403e-05	0.00100569	0.000753223	2810/664/7533/5366/10105/5329/7323/7159	8
Migratory	GO:0031667	response to nutrient levels	16/194	473/18866	3.23007e-05	0.00100569	0.000753223	133/7378/3939/3162/3371/664/3673/5366/8915/1978/6513/5315/1026/2730/4131/56270	16
Migratory	GO:0071496	cellular response to external stimulus	13/194	326/18866	3.43979e-05	0.00105609	0.000790975	7378/3162/3371/664/3673/5366/1647/8915/6662/6513/1026/56270/50848	13
Migratory	GO:0001836	release of cytochrome c from mitochondria	6/194	60/18866	3.45308e-05	0.00105609	0.000790975	2810/6648/664/5366/10105/5329	6
Migratory	GO:0010770	positive regulation of cell morphogenesis involved in differentiation	9/194	157/18866	3.64794e-05	0.0011059	0.000828281	6281/51330/2316/387/7422/1382/4131/10519/5604	9
Migratory	GO:0019693	ribose phosphate metabolic process	15/194	427/18866	3.73427e-05	0.00112001	0.000838851	2023/7378/3939/7114/5230/7167/5744/54541/387/3692/5209/205/5223/5315/5214	15
Migratory	GO:1902110	positive regulation of mitochondrial membrane permeability involved in apoptotic process	6/194	61/18866	3.79731e-05	0.00112001	0.000838851	2810/664/7533/5366/665/7159	6
Migratory	GO:1990266	neutrophil migration	8/194	122/18866	3.83216e-05	0.00112001	0.000838851	3576/1907/2919/1906/7042/9948/3958/2920	8
Migratory	GO:0030168	platelet activation	9/194	158/18866	3.8344e-05	0.00112001	0.000838851	4627/1465/10627/60/2316/71/1192/50848/5912	9
Migratory	GO:2000116	regulation of cysteine-type endopeptidase activity	11/194	239/18866	3.85653e-05	0.00112001	0.000838851	2810/5366/330/960/5329/2152/64065/387/831/8915/7422	11
Migratory	GO:0043542	endothelial cell migration	12/194	286/18866	4.23893e-05	0.00121661	0.000911201	3162/2260/4627/7114/1647/1906/387/7422/6273/306/301/10519	12
Migratory	GO:0051492	regulation of stress fiber assembly	7/194	91/18866	4.25956e-05	0.00121661	0.000911201	6281/4070/387/71/10163/50848/5216	7
Migratory	GO:0016052	carbohydrate catabolic process	10/194	200/18866	4.34635e-05	0.00123123	0.000922146	2023/3939/5230/7167/54541/3692/5209/5223/5315/5214	10
Migratory	GO:0032496	response to lipopolysaccharide	13/194	334/18866	4.41488e-05	0.00123873	0.000927766	3576/57402/133/2919/7128/824/9590/1906/1604/387/8915/11009/2920	13
Migratory	GO:0001701	in utero embryonic development	14/194	383/18866	4.44452e-05	0.00123873	0.000927766	4071/133/2260/4627/824/1906/27173/7422/7262/3880/135398/4904/54583/5604	14
Migratory	GO:0031099	regeneration	10/194	201/18866	4.53362e-05	0.00124314	0.000931069	133/3162/3371/306/5315/1026/890/4131/301/5604	10
Migratory	GO:0051893	regulation of focal adhesion assembly	6/194	63/18866	4.56826e-05	0.00124314	0.000931069	6281/387/71/7422/1613/23603	6
Migratory	GO:0090109	regulation of cell-substrate junction assembly	6/194	63/18866	4.56826e-05	0.00124314	0.000931069	6281/387/71/7422/1613/23603	6
Migratory	GO:2001236	regulation of extrinsic apoptotic signaling pathway	9/194	162/18866	4.66304e-05	0.00125902	0.000942961	51330/3162/2260/7128/5366/8915/1613/2730/3958	9
Migratory	GO:1905477	positive regulation of protein localization to membrane	8/194	127/18866	5.10654e-05	0.00136808	0.00102464	2810/7533/5366/8878/7430/3958/10519/7159	8
Migratory	GO:0042692	muscle cell differentiation	14/194	390/18866	5.40306e-05	0.00143638	0.0010758	6648/2274/133/4627/824/1465/1906/71/7422/6662/3880/9948/4904/11214	14
Migratory	GO:0006940	regulation of smooth muscle contraction	6/194	65/18866	5.45975e-05	0.00144037	0.00107879	3778/1907/3673/1906/387/1613	6
Migratory	GO:0071383	cellular response to steroid hormone stimulus	10/194	206/18866	5.57679e-05	0.00146011	0.00109357	54206/7533/114907/1906/54541/387/1978/861/301/11214	10
Migratory	GO:0030220	platelet formation	4/194	21/18866	5.65695e-05	0.00146996	0.00110094	4627/87/9948/10519	4
Migratory	GO:0046365	monosaccharide catabolic process	6/194	66/18866	5.95484e-05	0.00151323	0.00113336	2023/5230/7167/5223/5315/5214	6
Migratory	GO:0150116	regulation of cell-substrate junction organization	6/194	66/18866	5.95484e-05	0.00151323	0.00113336	6281/387/71/7422/1613/23603	6
Migratory	GO:1902108	regulation of mitochondrial membrane permeability involved in apoptotic process	6/194	66/18866	5.95484e-05	0.00151323	0.00113336	2810/664/7533/5366/665/7159	6
Migratory	GO:0031346	positive regulation of cell projection organization	14/194	394/18866	6.02825e-05	0.0015172	0.00113633	51330/2260/3673/11135/387/7422/10163/10096/1382/23603/23064/4131/5216/5604	14
Migratory	GO:0071548	response to dexamethasone	5/194	41/18866	6.05824e-05	0.0015172	0.00113633	54206/114907/1906/54541/1978	5
Migratory	GO:0030198	extracellular matrix organization	14/194	395/18866	6.19409e-05	0.00154006	0.00115345	3914/30001/302/3371/3673/824/5033/960/3918/3694/7042/3678/6662/50848	14
Migratory	GO:0043062	extracellular structure organization	14/194	396/18866	6.3639e-05	0.00157098	0.0011766	3914/30001/302/3371/3673/824/5033/960/3918/3694/7042/3678/6662/50848	14
Migratory	GO:0030239	myofibril assembly	6/194	67/18866	6.48516e-05	0.0015726	0.00117782	1465/1906/71/3880/9948/11214	6
Migratory	GO:1903672	positive regulation of sprouting angiogenesis	6/194	67/18866	6.48516e-05	0.0015726	0.00117782	3162/7422/3678/5315/301/10519	6
Migratory	GO:0042493	response to drug	14/194	397/18866	6.53777e-05	0.0015726	0.00117782	6281/3939/123/3956/3673/1906/4502/387/7042/205/1026/2730/4131/301	14
Migratory	GO:0045216	cell-cell junction organization	10/194	210/18866	6.55249e-05	0.0015726	0.00117782	1364/60/64065/387/71/7422/7042/861/9948/50848	10
Migratory	GO:0010595	positive regulation of endothelial cell migration	8/194	132/18866	6.71604e-05	0.00160073	0.00119889	3162/2260/7114/1906/7422/306/301/10519	8
Migratory	GO:0036344	platelet morphogenesis	4/194	22/18866	6.85862e-05	0.00162352	0.00121596	4627/87/9948/10519	4
Migratory	GO:0002685	regulation of leukocyte migration	10/194	212/18866	7.09246e-05	0.00165653	0.00124068	3576/57402/1907/3162/3673/1906/387/7422/3958/301	10
Migratory	GO:0030307	positive regulation of cell growth	9/194	171/18866	7.09392e-05	0.00165653	0.00124068	51330/2810/1906/387/7422/7042/1382/4131/10519	9
Migratory	GO:0090257	regulation of muscle system process	11/194	256/18866	7.17312e-05	0.00166378	0.00124611	54206/3778/1907/2023/29995/3673/2316/114907/1906/387/1613	11
Migratory	GO:0009150	purine ribonucleotide metabolic process	14/194	401/18866	7.27541e-05	0.00167625	0.00125545	2023/3939/7114/5230/7167/5744/54541/387/3692/5209/205/5223/5315/5214	14
Migratory	GO:0002237	response to molecule of bacterial origin	13/194	356/18866	8.4363e-05	0.00193085	0.00144614	3576/57402/133/2919/7128/824/9590/1906/1604/387/8915/11009/2920	13
Migratory	GO:0010769	regulation of cell morphogenesis involved in differentiation	12/194	310/18866	9.16855e-05	0.00208464	0.00156132	6281/51330/4070/7533/2316/387/7422/1382/23603/4131/10519/5604	12
Migratory	GO:0030324	lung development	9/194	177/18866	9.24659e-05	0.00208864	0.00156432	54206/1907/2260/3371/10272/7422/1978/6662/5604	9
Migratory	GO:0030593	neutrophil chemotaxis	7/194	103/18866	9.40092e-05	0.00210748	0.00157843	3576/1907/2919/1906/7042/3958/2920	7
Migratory	GO:0060326	cell chemotaxis	12/194	311/18866	9.45196e-05	0.00210748	0.00157843	3576/57402/1907/2260/2919/7114/1906/7422/7042/3958/301/2920	12
Migratory	GO:0008154	actin polymerization or depolymerization	10/194	221/18866	0.000100156	0.00221884	0.00166184	7114/11135/387/10163/10096/9948/55740/10487/5216/6840	10
Migratory	GO:1903747	regulation of establishment of protein localization to mitochondrion	6/194	73/18866	0.000105121	0.00230492	0.00172631	2810/7533/5366/7323/665/7159	6
Migratory	GO:0007159	leukocyte cell-cell adhesion	13/194	364/18866	0.000105376	0.00230492	0.00172631	3956/960/6659/1604/10318/387/7430/8915/3678/861/3958/301/50848	13
Migratory	GO:0031532	actin cytoskeleton reorganization	7/194	105/18866	0.000106146	0.0023054	0.00172666	4627/2316/387/7430/1613/301/50848	7
Migratory	GO:0001889	liver development	8/194	141/18866	0.000106732	0.0023054	0.00172666	3162/3673/7128/84159/6662/205/5315/301	8
Migratory	GO:0030323	respiratory tube development	9/194	181/18866	0.000109669	0.00235413	0.00176316	54206/1907/2260/3371/10272/7422/1978/6662/5604	9
Migratory	GO:0002687	positive regulation of leukocyte migration	8/194	142/18866	0.000112122	0.00238898	0.00178926	3576/57402/1907/3673/1906/387/7422/3958	8
Migratory	GO:0034446	substrate adhesion-dependent cell spreading	7/194	106/18866	0.000112675	0.00238898	0.00178926	6281/3914/4070/2316/387/23603/10519	7
Migratory	GO:0050927	positive regulation of positive chemotaxis	4/194	25/18866	0.000115779	0.00243984	0.00182735	3576/3673/2152/7422	4
Migratory	GO:0035296	regulation of tube diameter	8/194	143/18866	0.000117736	0.0024413	0.00182845	6648/3778/133/1907/3162/1906/387/2730	8
Migratory	GO:0097746	regulation of blood vessel diameter	8/194	143/18866	0.000117736	0.0024413	0.00182845	6648/3778/133/1907/3162/1906/387/2730	8
Migratory	GO:0045933	positive regulation of muscle contraction	5/194	47/18866	0.000117968	0.0024413	0.00182845	1907/2023/3673/1906/387	5
Migratory	GO:0055001	muscle cell development	9/194	183/18866	0.000119228	0.00244429	0.00183069	2274/133/1465/1906/71/7422/3880/9948/11214	9
Migratory	GO:0030330	DNA damage response, signal transduction by p53 class mediator	7/194	107/18866	0.000119527	0.00244429	0.00183069	2810/10397/5366/960/6659/1647/1026	7
Migratory	GO:0031100	animal organ regeneration	6/194	75/18866	0.000122249	0.00248309	0.00185974	133/3162/306/5315/1026/890	6
Migratory	GO:0035150	regulation of tube size	8/194	144/18866	0.000123579	0.00248309	0.00185974	6648/3778/133/1907/3162/1906/387/2730	8
Migratory	GO:0061008	hepaticobiliary system development	8/194	144/18866	0.000123579	0.00248309	0.00185974	3162/3673/7128/84159/6662/205/5315/301	8
Migratory	GO:0045927	positive regulation of growth	11/194	274/18866	0.000130988	0.00261672	0.00195983	51330/2810/2260/1906/387/7430/7422/7042/1382/4131/10519	11
Migratory	GO:0050926	regulation of positive chemotaxis	4/194	26/18866	0.000135734	0.00266533	0.00199624	3576/3673/2152/7422	4
Migratory	GO:1900739	regulation of protein insertion into mitochondrial membrane involved in apoptotic signaling pathway	4/194	26/18866	0.000135734	0.00266533	0.00199624	2810/7533/5366/7159	4
Migratory	GO:1900740	positive regulation of protein insertion into mitochondrial membrane involved in apoptotic signaling pathway	4/194	26/18866	0.000135734	0.00266533	0.00199624	2810/7533/5366/7159	4
Migratory	GO:0044409	entry into host	8/194	147/18866	0.000142566	0.00278367	0.00208487	3576/3956/3673/1604/3694/3678/6575/50848	8
Migratory	GO:0030595	leukocyte chemotaxis	10/194	232/18866	0.000149191	0.00289665	0.00216949	3576/57402/1907/2919/1906/7422/7042/3958/301/2920	10
Migratory	GO:0042326	negative regulation of phosphorylation	15/194	484/18866	0.000151205	0.00290593	0.00217644	54206/2810/7128/10105/4616/1647/54541/10318/6690/387/7430/1847/1026/23603/10519	15
Migratory	GO:0072332	intrinsic apoptotic signaling pathway by p53 class mediator	6/194	78/18866	0.000152016	0.00290593	0.00217644	5366/960/54541/64065/1026/7159	6
Migratory	GO:0043534	blood vessel endothelial cell migration	9/194	189/18866	0.000152191	0.00290593	0.00217644	3162/2260/4627/7114/1647/387/7422/301/10519	9
Migratory	GO:0022409	positive regulation of cell-cell adhesion	11/194	279/18866	0.000153446	0.0029138	0.00218233	3956/960/6659/10272/5329/1604/387/8915/861/301/50848	11
Migratory	GO:0018126	protein hydroxylation	4/194	27/18866	0.000158065	0.0029851	0.00223573	5352/30001/5033/54583	4
Migratory	GO:0043536	positive regulation of blood vessel endothelial cell migration	6/194	79/18866	0.00016312	0.00306382	0.00229469	3162/2260/7114/7422/301/10519	6
Migratory	GO:0018401	peptidyl-proline hydroxylation to 4-hydroxy-L-proline	3/194	11/18866	0.000166239	0.00310552	0.00232592	30001/5033/54583	3
Migratory	GO:0060562	epithelial tube morphogenesis	12/194	331/18866	0.000169318	0.00314604	0.00235627	374/133/3371/4070/6659/1906/387/8915/7422/7042/6662/5216	12
Migratory	GO:0090200	positive regulation of release of cytochrome c from mitochondria	4/194	28/18866	0.000182933	0.00337458	0.00252744	664/5366/10105/5329	4
Migratory	GO:0010594	regulation of endothelial cell migration	10/194	238/18866	0.000183571	0.00337458	0.00252744	3162/2260/7114/1647/1906/387/7422/306/301/10519	10
Migratory	GO:1905475	regulation of protein localization to membrane	9/194	195/18866	0.00019244	0.0035189	0.00263553	2810/7533/5366/8878/60/7430/3958/10519/7159	9
Migratory	GO:0006163	purine nucleotide metabolic process	14/194	442/18866	0.000201298	0.0036615	0.00274234	2023/3939/7114/5230/7167/5744/54541/387/3692/5209/205/5223/5315/5214	14
Migratory	GO:1900024	regulation of substrate adhesion-dependent cell spreading	5/194	53/18866	0.000209961	0.00379909	0.00284538	6281/4070/2316/23603/10519	5
Migratory	GO:1902904	negative regulation of supramolecular fiber organization	8/194	156/18866	0.000214473	0.00386051	0.00289138	4070/7114/10163/4131/10519/50848/5216/6840	8
Migratory	GO:1901654	response to ketone	9/194	200/18866	0.000232414	0.00416178	0.00311703	54206/3371/1364/114907/1906/54541/7042/1978/1026	9
Migratory	GO:0001844	protein insertion into mitochondrial membrane involved in apoptotic signaling pathway	4/194	30/18866	0.000240948	0.00429235	0.00321482	2810/7533/5366/7159	4
Migratory	GO:0110110	positive regulation of animal organ morphogenesis	6/194	85/18866	0.000243916	0.00432294	0.00323773	2260/7128/1906/7422/7042/6662	6
Migratory	GO:0051146	striated muscle cell differentiation	11/194	295/18866	0.000248594	0.00438336	0.00328298	2274/4627/824/1465/1906/71/7422/3880/9948/4904/11214	11
Migratory	GO:0007265	Ras protein signal transduction	12/194	346/18866	0.000254422	0.0044552	0.00333678	9411/8878/11135/387/7042/10163/1026/890/50848/5912/11186/11214	12
Migratory	GO:0005996	monosaccharide metabolic process	11/194	296/18866	0.00025591	0.0044552	0.00333678	2023/5366/5230/7167/7262/5209/6513/5223/5315/5214/10776	11
Migratory	GO:1900542	regulation of purine nucleotide metabolic process	7/194	121/18866	0.000256535	0.0044552	0.00333678	2023/7114/54541/3692/5209/205/5223	7
Migratory	GO:0050772	positive regulation of axonogenesis	6/194	86/18866	0.000259995	0.00449272	0.00336489	51330/387/7422/1382/4131/5604	6
Migratory	GO:0060541	respiratory system development	9/194	204/18866	0.000269156	0.00462787	0.00346611	54206/1907/2260/3371/10272/7422/1978/6662/5604	9
Migratory	GO:0045987	positive regulation of smooth muscle contraction	4/194	31/18866	0.000274432	0.0046492	0.00348209	1907/3673/1906/387	4
Migratory	GO:0051497	negative regulation of stress fiber assembly	4/194	31/18866	0.000274432	0.0046492	0.00348209	4070/10163/50848/5216	4
Migratory	GO:0071549	cellular response to dexamethasone stimulus	4/194	31/18866	0.000274432	0.0046492	0.00348209	54206/114907/54541/1978	4
Migratory	GO:0006140	regulation of nucleotide metabolic process	7/194	123/18866	0.000283647	0.0047613	0.00356604	2023/7114/54541/3692/5209/205/5223	7
Migratory	GO:0098974	postsynaptic actin cytoskeleton organization	3/194	13/18866	0.000283804	0.0047613	0.00356604	60/71/10163	3
Migratory	GO:0051494	negative regulation of cytoskeleton organization	8/194	163/18866	0.000288986	0.00482481	0.00361361	4070/7114/10163/4131/10519/50848/5216/6840	8
Migratory	GO:0043122	regulation of I-kappaB kinase/NF-kappaB signaling	10/194	252/18866	0.000290444	0.00482584	0.00361438	3162/3956/7128/330/8878/2316/10318/387/8915/11214	10
Migratory	GO:0050818	regulation of coagulation	6/194	88/18866	0.000294648	0.00487227	0.00364916	302/5329/2152/1906/308/50848	6
Migratory	GO:0048016	inositol phosphate-mediated signaling	5/194	57/18866	0.000296348	0.00487704	0.00365273	2274/1907/29995/1906/10519	5
Migratory	GO:0043535	regulation of blood vessel endothelial cell migration	8/194	164/18866	0.000301175	0.00493298	0.00369463	3162/2260/7114/1647/387/7422/301/10519	8
Migratory	GO:0019318	hexose metabolic process	10/194	254/18866	0.000309284	0.0050246	0.00376325	2023/5366/5230/7167/7262/5209/5223/5315/5214/10776	10
Migratory	GO:0071222	cellular response to lipopolysaccharide	9/194	208/18866	0.000310588	0.0050246	0.00376325	3576/2919/7128/824/1604/387/8915/11009/2920	9
Migratory	GO:0002082	regulation of oxidative phosphorylation	4/194	32/18866	0.00031113	0.0050246	0.00376325	10105/5230/387/205	4
Migratory	GO:0001952	regulation of cell-matrix adhesion	7/194	125/18866	0.000313017	0.00503157	0.00376847	6281/387/71/7422/1613/23603/10519	7
Migratory	GO:1903749	positive regulation of establishment of protein localization to mitochondrion	5/194	58/18866	0.000321626	0.00514602	0.00385418	2810/7533/5366/7323/7159	5
Migratory	GO:0052547	regulation of peptidase activity	14/194	466/18866	0.000344242	0.00546586	0.00409374	2810/302/5366/330/960/5329/1364/2152/64065/6690/387/831/8915/7422	14
Migratory	GO:0001704	formation of primary germ layer	7/194	127/18866	0.00034478	0.00546586	0.00409374	3914/2260/3673/3678/1847/7296/2114	7
Migratory	GO:0032386	regulation of intracellular transport	12/194	358/18866	0.000346517	0.00546832	0.00409558	2810/302/7533/5366/2316/7430/7323/665/4131/10519/7159/5604	12
Migratory	GO:0044319	wound healing, spreading of cells	4/194	33/18866	0.000351216	0.00549231	0.00411355	960/2316/387/3678	4
Migratory	GO:0090505	epiboly involved in wound healing	4/194	33/18866	0.000351216	0.00549231	0.00411355	960/2316/387/3678	4
Migratory	GO:0051701	interaction with host	9/194	212/18866	0.000357163	0.00555556	0.00416092	3576/3956/3673/1604/3694/10318/3678/6575/50848	9
Migratory	GO:0010917	negative regulation of mitochondrial membrane potential	3/194	14/18866	0.000358475	0.00555556	0.00416092	664/5366/665	3
Migratory	GO:0062197	cellular response to chemical stress	12/194	360/18866	0.000364325	0.00562102	0.00420994	54206/6648/3162/30001/664/7128/10105/6513/890/23064/301/7296	12
Migratory	GO:0052126	movement in host environment	8/194	169/18866	0.000368586	0.00563643	0.00422149	3576/3956/3673/1604/3694/3678/6575/50848	8
Migratory	GO:0055002	striated muscle cell development	8/194	169/18866	0.000368586	0.00563643	0.00422149	2274/1465/1906/71/7422/3880/9948/11214	8
Migratory	GO:0002576	platelet degranulation	7/194	129/18866	0.000379075	0.00577129	0.00432249	87/7114/2316/7422/7042/9948/308	7
Migratory	GO:0006006	glucose metabolic process	9/194	214/18866	0.000382528	0.00579831	0.00434273	2023/5366/5230/7167/7262/5223/5315/5214/10776	9
Migratory	GO:0072521	purine-containing compound metabolic process	14/194	472/18866	0.000391259	0.00586693	0.00439412	2023/3939/7114/5230/7167/5744/54541/387/3692/5209/205/5223/5315/5214	14
Migratory	GO:0032232	negative regulation of actin filament bundle assembly	4/194	34/18866	0.000394865	0.00586693	0.00439412	4070/10163/50848/5216	4
Migratory	GO:0035633	maintenance of blood-brain barrier	4/194	34/18866	0.000394865	0.00586693	0.00439412	60/71/7422/50848	4
Migratory	GO:0090504	epiboly	4/194	34/18866	0.000394865	0.00586693	0.00439412	960/2316/387/3678	4
Migratory	GO:0043281	regulation of cysteine-type endopeptidase activity involved in apoptotic process	9/194	215/18866	0.000395757	0.00586693	0.00439412	2810/5366/330/960/5329/2152/387/8915/7422	9
Migratory	GO:2000117	negative regulation of cysteine-type endopeptidase activity	6/194	93/18866	0.00039724	0.00586693	0.00439412	2810/330/960/5329/831/7422	6
Migratory	GO:0090303	positive regulation of wound healing	5/194	61/18866	0.000407322	0.00599023	0.00448647	1364/2152/71/301/50848	5
Migratory	GO:0006937	regulation of muscle contraction	8/194	173/18866	0.000430951	0.00631087	0.00472662	3778/1907/2023/3673/2316/1906/387/1613	8
Migratory	GO:1901030	positive regulation of mitochondrial outer membrane permeabilization involved in apoptotic signaling pathway	4/194	35/18866	0.000442255	0.00640381	0.00479623	2810/7533/5366/7159	4
Migratory	GO:0045837	negative regulation of membrane potential	3/194	15/18866	0.000444709	0.00640381	0.00479623	664/5366/665	3
Migratory	GO:0099188	postsynaptic cytoskeleton organization	3/194	15/18866	0.000444709	0.00640381	0.00479623	60/71/10163	3
Migratory	GO:2001028	positive regulation of endothelial cell chemotaxis	3/194	15/18866	0.000444709	0.00640381	0.00479623	2260/7114/7422	3
Migratory	GO:0042770	signal transduction in response to DNA damage	7/194	133/18866	0.00045585	0.00653701	0.00489599	2810/10397/5366/960/6659/1647/1026	7
Migratory	GO:0072331	signal transduction by p53 class mediator	10/194	267/18866	0.000458343	0.0065456	0.00490242	2810/10397/5366/960/6659/1647/54541/64065/1026/7159	10
Migratory	GO:0007163	establishment or maintenance of cell polarity	9/194	220/18866	0.00046769	0.00665159	0.0049818	4627/60/390/387/10096/9948/4131/10487/10890	9
Migratory	GO:0046718	viral entry into host cell	7/194	134/18866	0.00047686	0.00675421	0.00505866	3956/3673/1604/3694/3678/6575/50848	7
Migratory	GO:0002064	epithelial cell development	9/194	221/18866	0.000483293	0.00681739	0.00510598	2810/2260/23022/2316/7430/7422/6662/1026/50848	9
Migratory	GO:1990868	response to chemokine	6/194	97/18866	0.00049783	0.00693034	0.00519058	3576/2919/1906/387/10519/2920	6
Migratory	GO:1990869	cellular response to chemokine	6/194	97/18866	0.00049783	0.00693034	0.00519058	3576/2919/1906/387/10519/2920	6
Migratory	GO:0032388	positive regulation of intracellular transport	9/194	222/18866	0.000499321	0.00693034	0.00519058	2810/302/7533/5366/2316/7430/7323/10519/7159	9
Migratory	GO:0071219	cellular response to molecule of bacterial origin	9/194	222/18866	0.000499321	0.00693034	0.00519058	3576/2919/7128/824/1604/387/8915/11009/2920	9
Migratory	GO:0019511	peptidyl-proline hydroxylation	3/194	16/18866	0.000543201	0.00746824	0.00559345	30001/5033/54583	3
Migratory	GO:0043116	negative regulation of vascular permeability	3/194	16/18866	0.000543201	0.00746824	0.00559345	133/9590/7422	3
Migratory	GO:0032273	positive regulation of protein polymerization	7/194	137/18866	0.00054456	0.00746824	0.00559345	11135/387/10163/10096/4131/6249/5216	7
Migratory	GO:0090050	positive regulation of cell migration involved in sprouting angiogenesis	4/194	37/18866	0.000548976	0.00749905	0.00561652	3162/7422/301/10519	4
Migratory	GO:0016049	cell growth	14/194	490/18866	0.000566658	0.00769625	0.00576422	51330/2810/2023/694/1906/387/7422/7042/1382/6662/1026/4131/10519/11214	14
Migratory	GO:0044706	multi-multicellular organism process	9/194	226/18866	0.000567866	0.00769625	0.00576422	133/3673/824/1364/5744/1906/7422/3678/6513	9
Migratory	GO:0052548	regulation of endopeptidase activity	13/194	434/18866	0.000575379	0.00776762	0.00581767	2810/302/5366/330/960/5329/2152/64065/6690/387/831/8915/7422	13
Migratory	GO:0071346	cellular response to interferon-gamma	8/194	182/18866	0.000602911	0.00810762	0.00607232	960/1906/4502/71/1613/10096/7791/3664	8
Migratory	GO:0050920	regulation of chemotaxis	9/194	229/18866	0.000624184	0.00836116	0.00626221	3576/57402/1907/2260/3673/7114/2152/1906/7422	9
Migratory	GO:0050918	positive chemotaxis	5/194	67/18866	0.000629174	0.00839547	0.00628791	3576/3673/2152/7422/3958	5
Migratory	GO:0022407	regulation of cell-cell adhesion	13/194	439/18866	0.000640006	0.00850716	0.00637156	3956/960/6659/10272/5329/1604/387/8915/7422/861/3958/301/50848	13
Migratory	GO:0000079	regulation of cyclin-dependent protein serine/threonine kinase activity	6/194	102/18866	0.000650274	0.00861053	0.00644898	2810/7128/1647/60/1026/890	6
Migratory	GO:0072673	lamellipodium morphogenesis	3/194	17/18866	0.000654623	0.00863503	0.00646733	960/10163/23603	3
Migratory	GO:0032271	regulation of protein polymerization	9/194	231/18866	0.000664209	0.00872816	0.00653708	7114/11135/387/10163/10096/4131/6249/5216/6840	9
Migratory	GO:0007006	mitochondrial membrane organization	7/194	142/18866	0.000674202	0.00882591	0.00661029	2810/664/7533/5366/10105/665/7159	7
Migratory	GO:0072659	protein localization to plasma membrane	10/194	281/18866	0.000681251	0.00888455	0.00665421	6281/302/8878/60/2316/7430/3958/10519/50848/10890	10
Migratory	GO:0048608	reproductive structure development	13/194	443/18866	0.000696029	0.00904314	0.00677299	133/3371/10272/84159/2316/7422/7042/7262/6662/3880/301/54583/5604	13
Migratory	GO:2001234	negative regulation of apoptotic signaling pathway	9/194	233/18866	0.000706308	0.00914233	0.00684728	6648/2023/3162/7128/10105/960/5329/2730/3958	9
Migratory	GO:0001933	negative regulation of protein phosphorylation	13/194	444/18866	0.000710664	0.00916438	0.00686379	54206/2810/7128/4616/1647/54541/10318/6690/7430/1847/1026/23603/10519	13
Migratory	GO:0061138	morphogenesis of a branching epithelium	8/194	187/18866	0.000720113	0.00921787	0.00690386	374/133/2260/3371/4070/1906/7422/6662	8
Migratory	GO:1903317	regulation of protein maturation	5/194	69/18866	0.000720146	0.00921787	0.00690386	2023/4627/330/6659/831	5
Migratory	GO:0007050	cell cycle arrest	9/194	234/18866	0.000728161	0.00928607	0.00695493	3576/2810/6659/1647/7042/1026/3664/11186/5604	9
Migratory	GO:0061458	reproductive system development	13/194	447/18866	0.000756135	0.00960736	0.00719557	133/3371/10272/84159/2316/7422/7042/7262/6662/3880/301/54583/5604	13
Migratory	GO:0007249	I-kappaB kinase/NF-kappaB signaling	10/194	286/18866	0.000779881	0.00987279	0.00739436	3162/3956/7128/330/8878/2316/10318/387/8915/11214	10
Migratory	GO:1904029	regulation of cyclin-dependent protein kinase activity	6/194	106/18866	0.000796419	0.0100389	0.0075188	2810/7128/1647/60/1026/890	6
Migratory	GO:0008064	regulation of actin polymerization or depolymerization	8/194	190/18866	0.000798815	0.0100389	0.0075188	7114/11135/387/10163/10096/9948/5216/6840	8
Migratory	GO:1990778	protein localization to cell periphery	11/194	340/18866	0.000815847	0.0102158	0.00765129	6281/302/8878/60/2316/7430/3958/10519/50848/6249/10890	11
Migratory	GO:0033627	cell adhesion mediated by integrin	5/194	71/18866	0.000820607	0.0102383	0.00766815	3673/3694/7042/3678/10519	5
Migratory	GO:0030832	regulation of actin filament length	8/194	191/18866	0.000826534	0.0102465	0.0076743	7114/11135/387/10163/10096/9948/5216/6840	8
Migratory	GO:0007043	cell-cell junction assembly	7/194	147/18866	0.000827195	0.0102465	0.0076743	1364/60/387/71/861/9948/50848	7
Migratory	GO:0050673	epithelial cell proliferation	13/194	453/18866	0.000854461	0.0105465	0.00789895	54206/2810/374/3162/2260/4070/7128/2152/7422/7042/6662/3664/5604	13
Migratory	GO:1903670	regulation of sprouting angiogenesis	7/194	148/18866	0.000860844	0.0105875	0.00792963	3162/387/7422/3678/5315/301/10519	7
Migratory	GO:0007229	integrin-mediated signaling pathway	6/194	108/18866	0.00087839	0.0107649	0.00806256	4627/3673/2316/3694/3678/7791	6
Migratory	GO:0062012	regulation of small molecule metabolic process	13/194	456/18866	0.000907522	0.0110827	0.00830053	133/2023/5366/7114/54541/3692/7262/5209/6662/205/5223/301/10776	13
Migratory	GO:0060602	branch elongation of an epithelium	3/194	19/18866	0.00091882	0.0111773	0.00837139	374/3371/6662	3
Migratory	GO:0006939	smooth muscle contraction	6/194	109/18866	0.000921738	0.0111773	0.00837139	3778/1907/3673/1906/387/1613	6
Migratory	GO:0035148	tube formation	7/194	150/18866	0.00093138	0.0112547	0.00842939	133/6659/8915/7422/7042/6662/5216	7
Migratory	GO:0044262	cellular carbohydrate metabolic process	10/194	294/18866	0.000961976	0.0115839	0.00867595	5366/7167/54541/5504/7262/5209/6513/5223/2632/10776	10
Migratory	GO:0007565	female pregnancy	8/194	196/18866	0.000976961	0.0116919	0.00875683	133/3673/824/1364/5744/7422/3678/6513	8
Migratory	GO:0045823	positive regulation of heart contraction	4/194	43/18866	0.00097771	0.0116919	0.00875683	133/1907/1906/7042	4
Migratory	GO:0051881	regulation of mitochondrial membrane potential	5/194	74/18866	0.000990419	0.0117625	0.0088097	664/5366/1192/665/2730	5
Migratory	GO:1903036	positive regulation of response to wounding	5/194	74/18866	0.000990419	0.0117625	0.0088097	1364/2152/71/301/50848	5
Migratory	GO:0006469	negative regulation of protein kinase activity	9/194	246/18866	0.00103624	0.0122227	0.00915437	54206/2810/7128/4616/1647/1847/1026/23603/10519	9
Migratory	GO:0071216	cellular response to biotic stimulus	9/194	246/18866	0.00103624	0.0122227	0.00915437	3576/2919/7128/824/1604/387/8915/11009/2920	9
Migratory	GO:0002683	negative regulation of immune system process	13/194	463/18866	0.00104218	0.0122509	0.00917552	3162/966/7128/10272/1604/7430/8915/7042/861/6662/3958/301/10519	13
Migratory	GO:0010927	cellular component assembly involved in morphogenesis	6/194	112/18866	0.00106172	0.0124383	0.00931584	1465/1906/71/3880/9948/11214	6
Migratory	GO:2001169	regulation of ATP biosynthetic process	3/194	20/18866	0.00107282	0.0125259	0.00938144	2023/7114/205	3
Migratory	GO:0062013	positive regulation of small molecule metabolic process	7/194	154/18866	0.00108609	0.0126381	0.00946548	133/2023/5366/7114/5209/301/10776	7
Migratory	GO:0070268	cornification	6/194	113/18866	0.00111183	0.0128583	0.00963044	3887/3855/64065/5652/3880/25984	6
Migratory	GO:1901888	regulation of cell junction assembly	8/194	200/18866	0.00111245	0.0128583	0.00963044	6281/387/71/7422/1613/861/23603/50848	8
Migratory	GO:1903524	positive regulation of blood circulation	5/194	76/18866	0.00111728	0.012871	0.00963996	133/1907/1906/387/7042	5
Migratory	GO:0001763	morphogenesis of a branching structure	8/194	201/18866	0.00114857	0.0131876	0.00987702	374/133/2260/3371/4070/1906/7422/6662	8
Migratory	GO:0051204	protein insertion into mitochondrial membrane	4/194	45/18866	0.00116169	0.0132501	0.00992387	2810/7533/5366/7159	4
Migratory	GO:1901028	regulation of mitochondrial outer membrane permeabilization involved in apoptotic signaling pathway	4/194	45/18866	0.00116169	0.0132501	0.00992387	2810/7533/5366/7159	4
Migratory	GO:0034341	response to interferon-gamma	8/194	202/18866	0.00118561	0.0134449	0.0100697	960/1906/4502/71/1613/10096/7791/3664	8
Migratory	GO:0001503	ossification	12/194	412/18866	0.00118654	0.0134449	0.0100697	374/2274/3371/10272/7171/5744/387/7042/1192/861/6662/9260	12
Migratory	GO:2000738	positive regulation of stem cell differentiation	3/194	21/18866	0.00124219	0.0140295	0.0105076	4070/7042/6662	3
Migratory	GO:1900744	regulation of p38MAPK cascade	4/194	46/18866	0.0012622	0.014209	0.010642	4616/1647/7430/7422	4
Migratory	GO:0070997	neuron death	11/194	360/18866	0.00129378	0.0144828	0.0108471	6648/54532/3162/664/824/54541/387/7042/2730/7159/54583	11
Migratory	GO:2000027	regulation of animal organ morphogenesis	9/194	254/18866	0.0012949	0.0144828	0.0108471	2260/4070/7128/1906/387/7422/7042/6662/5216	9
Migratory	GO:0050777	negative regulation of immune response	7/194	159/18866	0.00130709	0.014572	0.0109139	3162/966/7128/1604/7042/3958/301	7
Migratory	GO:0009205	purine ribonucleoside triphosphate metabolic process	5/194	79/18866	0.00132962	0.0147474	0.0110452	2023/7114/387/205/5315	5
Migratory	GO:0042063	gliogenesis	10/194	307/18866	0.00133136	0.0147474	0.0110452	374/10397/664/6659/387/7042/6662/9948/301/5604	10
Migratory	GO:0006936	muscle contraction	11/194	362/18866	0.00135215	0.0149298	0.0111819	3778/1907/2023/3673/10627/2316/7171/1906/387/1613/103910	11
Migratory	GO:0001558	regulation of cell growth	12/194	420/18866	0.00139648	0.0153702	0.0115117	51330/2810/2023/694/1906/387/7422/7042/1382/1026/4131/10519	12
Migratory	GO:0031334	positive regulation of protein-containing complex assembly	9/194	257/18866	0.00140439	0.0153837	0.0115218	11135/387/7422/10163/10096/4131/3958/6249/5216	9
Migratory	GO:0048678	response to axon injury	5/194	80/18866	0.00140661	0.0153837	0.0115218	3371/3956/664/4131/5604	5
Migratory	GO:0090189	regulation of branching involved in ureteric bud morphogenesis	3/194	22/18866	0.0014275	0.0155543	0.0116496	4070/7422/6662	3
Migratory	GO:0034599	cellular response to oxidative stress	10/194	310/18866	0.00143121	0.0155543	0.0116496	6648/3162/30001/664/7128/10105/890/23064/301/7296	10
Migratory	GO:1904036	negative regulation of epithelial cell apoptotic process	4/194	48/18866	0.00148119	0.016047	0.0120186	51129/3162/7128/831	4
Migratory	GO:0007409	axonogenesis	13/194	482/18866	0.00149451	0.0161408	0.0120889	51330/23022/60/3918/387/7430/7422/1382/9260/55740/4131/10890/5604	13
Migratory	GO:0030193	regulation of blood coagulation	5/194	82/18866	0.00157037	0.0169072	0.0126629	302/5329/2152/1906/50848	5
Migratory	GO:0032663	regulation of interleukin-2 production	4/194	49/18866	0.00160003	0.0170145	0.0127432	7128/7430/861/301	4
Migratory	GO:0061383	trabecula morphogenesis	4/194	49/18866	0.00160003	0.0170145	0.0127432	2274/387/7042/54583	4
Migratory	GO:0090151	establishment of protein localization to mitochondrial membrane	4/194	49/18866	0.00160003	0.0170145	0.0127432	2810/7533/5366/7159	4
Migratory	GO:0090199	regulation of release of cytochrome c from mitochondria	4/194	49/18866	0.00160003	0.0170145	0.0127432	664/5366/10105/5329	4
Migratory	GO:0043244	regulation of protein-containing complex disassembly	6/194	122/18866	0.00164872	0.0174784	0.0130907	664/9948/23064/4131/10519/6840	6
Migratory	GO:1900046	regulation of hemostasis	5/194	83/18866	0.00165731	0.0175158	0.0131187	302/5329/2152/1906/50848	5
Migratory	GO:0003044	regulation of systemic arterial blood pressure mediated by a chemical signal	4/194	50/18866	0.00172534	0.018069	0.0135331	6648/1907/1906/387	4
Migratory	GO:1902743	regulation of lamellipodium organization	4/194	50/18866	0.00172534	0.018069	0.0135331	960/10163/10096/23603	4
Migratory	GO:1903580	positive regulation of ATP metabolic process	4/194	50/18866	0.00172534	0.018069	0.0135331	2023/7114/5230/5209	4
Migratory	GO:0050886	endocrine process	5/194	84/18866	0.00174773	0.0182482	0.0136673	1907/2260/1906/387/80223	5
Migratory	GO:0002698	negative regulation of immune effector process	6/194	124/18866	0.00179096	0.0185872	0.0139212	3162/966/1604/7042/3958/301	6
Migratory	GO:0022612	gland morphogenesis	6/194	124/18866	0.00179096	0.0185872	0.0139212	374/2260/3371/7128/7042/6662	6
Migratory	GO:0009199	ribonucleoside triphosphate metabolic process	5/194	85/18866	0.00184172	0.0189434	0.0141879	2023/7114/387/205/5315	5
Migratory	GO:0043154	negative regulation of cysteine-type endopeptidase activity involved in apoptotic process	5/194	85/18866	0.00184172	0.0189434	0.0141879	2810/330/960/5329/7422	5
Migratory	GO:0043297	apical junction assembly	5/194	85/18866	0.00184172	0.0189434	0.0141879	1364/387/861/9948/50848	5
Migratory	GO:0001838	embryonic epithelial tube formation	6/194	125/18866	0.00186548	0.0190742	0.0142859	133/6659/8915/7042/6662/5216	6
Migratory	GO:0035270	endocrine system development	6/194	125/18866	0.00186548	0.0190742	0.0142859	6659/10272/84159/6662/301/5604	6
Migratory	GO:0033673	negative regulation of kinase activity	9/194	268/18866	0.00187134	0.0190778	0.0142886	54206/2810/7128/4616/1647/1847/1026/23603/10519	9
Migratory	GO:0034614	cellular response to reactive oxygen species	7/194	170/18866	0.00191686	0.0194843	0.014593	6648/664/7128/10105/890/23064/301	7
Migratory	GO:0007584	response to nutrient	7/194	171/18866	0.00198165	0.0199668	0.0149544	3939/3162/3371/3673/5315/2730/4131	7
Migratory	GO:0030856	regulation of epithelial cell differentiation	7/194	171/18866	0.00198165	0.0199668	0.0149544	54206/2810/694/7422/861/6662/50848	7
Migratory	GO:0051302	regulation of cell division	7/194	171/18866	0.00198165	0.0199668	0.0149544	2810/387/7422/7042/4904/10519/6840	7
Migratory	GO:0038066	p38MAPK cascade	4/194	52/18866	0.00199611	0.0199958	0.0149761	4616/1647/7430/7422	4
Migratory	GO:2001238	positive regulation of extrinsic apoptotic signaling pathway	4/194	52/18866	0.00199611	0.0199958	0.0149761	51330/5366/8915/1613	4
Migratory	GO:0009144	purine nucleoside triphosphate metabolic process	5/194	87/18866	0.00204073	0.0202665	0.0151789	2023/7114/387/205/5315	5
Migratory	GO:0051781	positive regulation of cell division	5/194	87/18866	0.00204073	0.0202665	0.0151789	387/7422/7042/4904/6840	5
Migratory	GO:0090049	regulation of cell migration involved in sprouting angiogenesis	5/194	87/18866	0.00204073	0.0202665	0.0151789	3162/387/7422/301/10519	5
Migratory	GO:0002053	positive regulation of mesenchymal cell proliferation	3/194	25/18866	0.00208423	0.0204618	0.0153252	2260/7422/6662	3
Migratory	GO:0014829	vascular associated smooth muscle contraction	3/194	25/18866	0.00208423	0.0204618	0.0153252	1907/1906/387	3
Migratory	GO:0061217	regulation of mesonephros development	3/194	25/18866	0.00208423	0.0204618	0.0153252	4070/7422/6662	3
Migratory	GO:2001026	regulation of endothelial cell chemotaxis	3/194	25/18866	0.00208423	0.0204618	0.0153252	2260/7114/7422	3
Migratory	GO:0071241	cellular response to inorganic substance	8/194	221/18866	0.00208999	0.0204618	0.0153252	3162/664/10105/10272/1906/4502/7323/890	8
Migratory	GO:0070098	chemokine-mediated signaling pathway	5/194	88/18866	0.00214591	0.0209499	0.0156907	3576/2919/1906/10519/2920	5
Migratory	GO:0030833	regulation of actin filament polymerization	7/194	174/18866	0.00218627	0.0212838	0.0159408	7114/11135/387/10163/10096/5216/6840	7
Migratory	GO:0001892	embryonic placenta development	5/194	89/18866	0.002255	0.0218912	0.0163957	133/7262/3880/54583/5604	5
Migratory	GO:0001655	urogenital system development	10/194	330/18866	0.00226379	0.021915	0.0164136	2260/3371/4070/6659/10272/84159/7422/7042/6662/301	10
Migratory	GO:0006754	ATP biosynthetic process	4/194	54/18866	0.00229491	0.0220925	0.0165465	2023/7114/205/5315	4
Migratory	GO:0032623	interleukin-2 production	4/194	54/18866	0.00229491	0.0220925	0.0165465	7128/7430/861/301	4
Migratory	GO:0031424	keratinization	8/194	225/18866	0.00233588	0.0224244	0.0167951	2810/3887/3855/83897/64065/5652/3880/25984	8
Migratory	GO:0043434	response to peptide hormone	12/194	447/18866	0.00234417	0.0224417	0.016808	54206/374/133/1906/1978/3692/6513/5315/890/4131/301/10890	12
Migratory	GO:0043254	regulation of protein-containing complex assembly	12/194	449/18866	0.00243137	0.0232122	0.0173851	7114/11135/387/7422/1978/10163/10096/4131/3958/6249/5216/6840	12
Migratory	GO:0042476	odontogenesis	6/194	132/18866	0.00245485	0.0232477	0.0174117	133/3371/1906/64065/387/7042	6
Migratory	GO:0002931	response to ischemia	4/194	55/18866	0.00245527	0.0232477	0.0174117	10105/8878/1978/10519	4
Migratory	GO:0050819	negative regulation of coagulation	4/194	55/18866	0.00245527	0.0232477	0.0174117	302/5329/1906/308	4
Migratory	GO:0006094	gluconeogenesis	5/194	91/18866	0.0024852	0.0234668	0.0175758	2023/5230/7167/5223/10776	5
Migratory	GO:0048568	embryonic organ development	12/194	451/18866	0.00252121	0.0237419	0.0177819	3576/133/2260/1906/27173/7422/7042/7262/6662/3880/54583/5604	12
Migratory	GO:0072175	epithelial tube formation	6/194	133/18866	0.00254929	0.0239412	0.0179311	133/6659/8915/7042/6662/5216	6
Migratory	GO:1903319	positive regulation of protein maturation	3/194	27/18866	0.00261092	0.0244357	0.0183015	2023/4627/6659	3
Migratory	GO:0006977	DNA damage response, signal transduction by p53 class mediator resulting in cell cycle arrest	4/194	56/18866	0.00262316	0.0244357	0.0183015	2810/6659/1647/1026	4
Migratory	GO:0060688	regulation of morphogenesis of a branching structure	4/194	56/18866	0.00262316	0.0244357	0.0183015	2260/4070/7422/6662	4
Migratory	GO:0050678	regulation of epithelial cell proliferation	11/194	395/18866	0.00267246	0.024828	0.0185953	54206/2810/374/3162/2260/4070/7128/2152/7422/7042/6662	11
Migratory	GO:1903829	positive regulation of cellular protein localization	10/194	338/18866	0.00269034	0.0249271	0.0186695	2810/7533/5366/8878/2316/7430/7323/3958/10519/7159	10
Migratory	GO:0051090	regulation of DNA-binding transcription factor activity	12/194	455/18866	0.00270901	0.025033	0.0187488	3162/7128/7114/9208/84159/2316/1906/8915/7422/306/10519/54583	12
Migratory	GO:0045787	positive regulation of cell cycle	11/194	396/18866	0.00272469	0.0250667	0.0187741	2810/2260/6659/1647/1906/387/7042/1978/1026/301/6840	11
Migratory	GO:0008361	regulation of cell size	7/194	181/18866	0.00272717	0.0250667	0.0187741	51330/3778/1906/387/7422/1382/4131	7
Migratory	GO:0001649	osteoblast differentiation	8/194	231/18866	0.00274667	0.025179	0.0188582	374/2274/3371/7171/5744/1192/6662/9260	8
Migratory	GO:0019932	second-messenger-mediated signaling	12/194	456/18866	0.0027577	0.0252133	0.0188838	3576/2274/133/1907/29995/5744/1906/6690/7422/6662/10519/11214	12
Migratory	GO:0072431	signal transduction involved in mitotic G1 DNA damage checkpoint	4/194	57/18866	0.00279877	0.0254541	0.0190642	2810/6659/1647/1026	4
Migratory	GO:1902400	intracellular signal transduction involved in G1 DNA damage checkpoint	4/194	57/18866	0.00279877	0.0254541	0.0190642	2810/6659/1647/1026	4
Migratory	GO:0090316	positive regulation of intracellular protein transport	7/194	182/18866	0.00281214	0.0255085	0.019105	2810/7533/5366/2316/7323/10519/7159	7
Migratory	GO:0010660	regulation of muscle cell apoptotic process	5/194	94/18866	0.00286187	0.025794	0.0193188	6648/3162/664/824/1906	5
Migratory	GO:0019319	hexose biosynthetic process	5/194	94/18866	0.00286187	0.025794	0.0193188	2023/5230/7167/5223/10776	5
Migratory	GO:0019058	viral life cycle	10/194	341/18866	0.002866	0.025794	0.0193188	3576/3956/3673/3669/1604/3694/10318/3678/6575/50848	10
Migratory	GO:0010460	positive regulation of heart rate	3/194	28/18866	0.00290228	0.0259852	0.019462	133/1907/1906	3
Migratory	GO:1903579	negative regulation of ATP metabolic process	3/194	28/18866	0.00290228	0.0259852	0.019462	10105/54541/387	3
Migratory	GO:0021700	developmental maturation	9/194	287/18866	0.00296407	0.0264699	0.019825	2260/10981/6690/387/7422/7042/1026/4131/5216	9
Migratory	GO:0002011	morphogenesis of an epithelial sheet	4/194	58/18866	0.00298227	0.0265637	0.0198953	960/2316/387/3678	4
Migratory	GO:0003073	regulation of systemic arterial blood pressure	5/194	95/18866	0.00299612	0.0266185	0.0199363	6648/133/1907/1906/387	5
Migratory	GO:0072593	reactive oxygen species metabolic process	9/194	288/18866	0.00303316	0.0268784	0.020131	6648/664/5366/1647/1906/54541/387/3692/1026	9
Migratory	GO:1903039	positive regulation of leukocyte cell-cell adhesion	8/194	235/18866	0.00305048	0.0269628	0.0201942	3956/960/6659/1604/387/8915/861/301	8
Migratory	GO:0071902	positive regulation of protein serine/threonine kinase activity	10/194	345/18866	0.00311435	0.0274571	0.0205644	2260/4616/1647/1906/387/7422/1847/10519/11214/5604	10
Migratory	GO:0002690	positive regulation of leukocyte chemotaxis	5/194	96/18866	0.00313486	0.0275676	0.0206472	3576/57402/1907/1906/7422	5
Migratory	GO:0031102	neuron projection regeneration	4/194	59/18866	0.00317381	0.027629	0.0206931	133/3371/4131/5604	4
Migratory	GO:0072413	signal transduction involved in mitotic cell cycle checkpoint	4/194	59/18866	0.00317381	0.027629	0.0206931	2810/6659/1647/1026	4
Migratory	GO:1902402	signal transduction involved in mitotic DNA damage checkpoint	4/194	59/18866	0.00317381	0.027629	0.0206931	2810/6659/1647/1026	4
Migratory	GO:1902403	signal transduction involved in mitotic DNA integrity checkpoint	4/194	59/18866	0.00317381	0.027629	0.0206931	2810/6659/1647/1026	4
Migratory	GO:0071624	positive regulation of granulocyte chemotaxis	3/194	29/18866	0.00321287	0.0278987	0.0208951	3576/57402/1906	3
Migratory	GO:0008217	regulation of blood pressure	7/194	187/18866	0.00326788	0.0281825	0.0211077	6648/133/1907/3162/1906/387/50848	7
Migratory	GO:0048639	positive regulation of developmental growth	7/194	187/18866	0.00326788	0.0281825	0.0211077	51330/2260/1906/7430/7422/1382/4131	7
Migratory	GO:1901216	positive regulation of neuron death	5/194	97/18866	0.00327818	0.0281825	0.0211077	824/54541/387/7042/7159	5
Migratory	GO:1901655	cellular response to ketone	5/194	97/18866	0.00327818	0.0281825	0.0211077	54206/3371/114907/54541/1978	5
Migratory	GO:0072655	establishment of protein localization to mitochondrion	6/194	140/18866	0.00328882	0.0282039	0.0211237	2810/7533/5366/7323/665/7159	6
Migratory	GO:0043123	positive regulation of I-kappaB kinase/NF-kappaB signaling	7/194	188/18866	0.00336542	0.0285572	0.0213883	3162/3956/330/2316/387/8915/11214	7
Migratory	GO:0018208	peptidyl-proline modification	4/194	60/18866	0.00337358	0.0285572	0.0213883	30001/10105/5033/54583	4
Migratory	GO:0019229	regulation of vasoconstriction	4/194	60/18866	0.00337358	0.0285572	0.0213883	133/1907/1906/387	4
Migratory	GO:0030865	cortical cytoskeleton organization	4/194	60/18866	0.00337358	0.0285572	0.0213883	390/387/7430/9948	4
Migratory	GO:0097755	positive regulation of blood vessel diameter	4/194	60/18866	0.00337358	0.0285572	0.0213883	6648/3778/133/3162	4
Migratory	GO:0009615	response to virus	10/194	349/18866	0.0033796	0.0285572	0.0213883	2023/3159/664/7128/5366/330/3669/2316/54541/665	10
Migratory	GO:0051604	protein maturation	9/194	293/18866	0.00339789	0.0286417	0.0214516	2023/30001/4627/330/6659/5230/2152/64065/831	9
Migratory	GO:0010657	muscle cell apoptotic process	5/194	98/18866	0.00342615	0.0287398	0.0215251	6648/3162/664/824/1906	5
Migratory	GO:2001243	negative regulation of intrinsic apoptotic signaling pathway	5/194	98/18866	0.00342615	0.0287398	0.0215251	6648/2023/10105/960/5329	5
Migratory	GO:0007369	gastrulation	7/194	189/18866	0.00346517	0.0289967	0.0217175	3914/2260/3673/3678/1847/7296/2114	7
Migratory	GO:0060537	muscle tissue development	11/194	409/18866	0.00348188	0.0290661	0.0217695	2274/2260/1465/1906/387/7422/7042/6662/54583/6840/11214	11
Migratory	GO:0001516	prostaglandin biosynthetic process	3/194	30/18866	0.00354309	0.0291545	0.0218357	1907/1906/301	3
Migratory	GO:0003401	axis elongation	3/194	30/18866	0.00354309	0.0291545	0.0218357	374/3371/6662	3
Migratory	GO:0034110	regulation of homotypic cell-cell adhesion	3/194	30/18866	0.00354309	0.0291545	0.0218357	3956/5329/50848	3
Migratory	GO:0046457	prostanoid biosynthetic process	3/194	30/18866	0.00354309	0.0291545	0.0218357	1907/1906/301	3
Migratory	GO:0061082	myeloid leukocyte cytokine production	3/194	30/18866	0.00354309	0.0291545	0.0218357	3162/8915/7042	3
Migratory	GO:1900027	regulation of ruffle assembly	3/194	30/18866	0.00354309	0.0291545	0.0218357	4070/23603/5216	3
Migratory	GO:1902041	regulation of extrinsic apoptotic signaling pathway via death domain receptors	4/194	61/18866	0.00358174	0.0293329	0.0219693	3162/7128/5366/3958	4
Migratory	GO:1903078	positive regulation of protein localization to plasma membrane	4/194	61/18866	0.00358174	0.0293329	0.0219693	8878/7430/3958/10519	4
Migratory	GO:0051348	negative regulation of transferase activity	9/194	296/18866	0.00363277	0.0296805	0.0222296	54206/2810/7128/4616/1647/1847/1026/23603/10519	9
Migratory	GO:0051222	positive regulation of protein transport	10/194	354/18866	0.00373612	0.0303123	0.0227029	2810/7533/5366/6659/2316/7430/7323/7042/10519/7159	10
Migratory	GO:0046364	monosaccharide biosynthetic process	5/194	100/18866	0.00373642	0.0303123	0.0227029	2023/5230/7167/5223/10776	5
Migratory	GO:0070301	cellular response to hydrogen peroxide	5/194	100/18866	0.00373642	0.0303123	0.0227029	664/7128/10105/23064/301	5
Migratory	GO:0070585	protein localization to mitochondrion	6/194	144/18866	0.00377733	0.0305064	0.0228482	2810/7533/5366/7323/665/7159	6
Migratory	GO:0048015	phosphatidylinositol-mediated signaling	7/194	192/18866	0.003778	0.0305064	0.0228482	2260/1906/387/7430/7042/8870/6662	7
Migratory	GO:0032233	positive regulation of actin filament bundle assembly	4/194	62/18866	0.00379845	0.0306001	0.0229184	6281/2316/387/5216	4
Migratory	GO:0033002	muscle cell proliferation	8/194	244/18866	0.00382971	0.0307802	0.0230532	6648/3162/2260/3673/7128/1906/7042/1026	8
Migratory	GO:0030041	actin filament polymerization	7/194	193/18866	0.0038869	0.031044	0.0232509	7114/11135/387/10163/10096/5216/6840	7
Migratory	GO:0071248	cellular response to metal ion	7/194	193/18866	0.0038869	0.031044	0.0232509	3162/664/10105/10272/1906/4502/7323	7
Migratory	GO:1900745	positive regulation of p38MAPK cascade	3/194	31/18866	0.0038933	0.031044	0.0232509	4616/1647/7422	3
Migratory	GO:0030838	positive regulation of actin filament polymerization	5/194	101/18866	0.00389888	0.031044	0.0232509	11135/387/10163/10096/5216	5
Migratory	GO:0001738	morphogenesis of a polarized epithelium	6/194	145/18866	0.00390745	0.031044	0.0232509	60/387/71/9948/10890/5216	6
Migratory	GO:0010639	negative regulation of organelle organization	11/194	416/18866	0.00395462	0.0313467	0.0234776	3159/664/4070/7114/10105/10163/4131/10519/50848/5216/6840	11
Migratory	GO:0051258	protein polymerization	9/194	300/18866	0.00396558	0.0313617	0.0234888	7114/11135/387/10163/10096/4131/6249/5216/6840	9
Migratory	GO:0031122	cytoplasmic microtubule organization	4/194	63/18866	0.00402389	0.0316058	0.0236716	387/7430/10519/6249	4
Migratory	GO:0031571	mitotic G1 DNA damage checkpoint	4/194	63/18866	0.00402389	0.0316058	0.0236716	2810/6659/1647/1026	4
Migratory	GO:0046635	positive regulation of alpha-beta T cell activation	4/194	63/18866	0.00402389	0.0316058	0.0236716	1604/387/861/301	4
Migratory	GO:0007162	negative regulation of cell adhesion	9/194	301/18866	0.00405241	0.0317576	0.0237853	3371/3956/4070/387/7422/861/23603/3958/301	9
Migratory	GO:1903076	regulation of protein localization to plasma membrane	5/194	102/18866	0.00406633	0.0317947	0.0238131	8878/60/7430/3958/10519	5
Migratory	GO:0090068	positive regulation of cell cycle process	9/194	302/18866	0.00414071	0.0323031	0.0241939	2810/2260/6659/1647/1906/387/1026/301/6840	9
Migratory	GO:0002040	sprouting angiogenesis	7/194	196/18866	0.00422795	0.0327465	0.024526	3162/387/7422/3678/5315/301/10519	7
Migratory	GO:0048017	inositol lipid-mediated signaling	7/194	196/18866	0.00422795	0.0327465	0.024526	2260/1906/387/7430/7042/8870/6662	7
Migratory	GO:0002042	cell migration involved in sprouting angiogenesis	5/194	103/18866	0.00423886	0.0327465	0.024526	3162/387/7422/301/10519	5
Migratory	GO:0008630	intrinsic apoptotic signaling pathway in response to DNA damage	5/194	103/18866	0.00423886	0.0327465	0.024526	2810/3162/960/54541/1026	5
Migratory	GO:0044783	G1 DNA damage checkpoint	4/194	64/18866	0.0042582	0.0327465	0.024526	2810/6659/1647/1026	4
Migratory	GO:0044819	mitotic G1/S transition checkpoint	4/194	64/18866	0.0042582	0.0327465	0.024526	2810/6659/1647/1026	4
Migratory	GO:0035767	endothelial cell chemotaxis	3/194	32/18866	0.00426387	0.0327465	0.024526	2260/7114/7422	3
Migratory	GO:0071901	negative regulation of protein serine/threonine kinase activity	6/194	148/18866	0.00431775	0.0330868	0.0247808	2810/7128/1647/1847/1026/10519	6
Migratory	GO:0010749	regulation of nitric oxide mediated signal transduction	2/194	10/18866	0.00448381	0.033968	0.0254408	6690/7422	2
Migratory	GO:0051351	positive regulation of ligase activity	2/194	10/18866	0.00448381	0.033968	0.0254408	7114/2730	2
Migratory	GO:0060502	epithelial cell proliferation involved in lung morphogenesis	2/194	10/18866	0.00448381	0.033968	0.0254408	6662/5604	2
Migratory	GO:0070424	regulation of nucleotide-binding oligomerization domain containing signaling pathway	2/194	10/18866	0.00448381	0.033968	0.0254408	7128/330	2
Migratory	GO:0097278	complement-dependent cytotoxicity	2/194	10/18866	0.00448381	0.033968	0.0254408	966/1604	2
Migratory	GO:0009206	purine ribonucleoside triphosphate biosynthetic process	4/194	65/18866	0.00450155	0.033968	0.0254408	2023/7114/205/5315	4
Migratory	GO:0051205	protein insertion into membrane	4/194	65/18866	0.00450155	0.033968	0.0254408	2810/7533/5366/7159	4
Migratory	GO:0010464	regulation of mesenchymal cell proliferation	3/194	33/18866	0.00465513	0.0349742	0.0261944	2260/7422/6662	3
Migratory	GO:1902745	positive regulation of lamellipodium organization	3/194	33/18866	0.00465513	0.0349742	0.0261944	10163/10096/23603	3
Migratory	GO:0010038	response to metal ion	10/194	366/18866	0.00471417	0.035341	0.0264691	140576/3778/10397/3162/664/10105/10272/1906/4502/7323	10
Migratory	GO:0009145	purine nucleoside triphosphate biosynthetic process	4/194	66/18866	0.0047541	0.0355233	0.0266057	2023/7114/205/5315	4
Migratory	GO:0016331	morphogenesis of embryonic epithelium	6/194	151/18866	0.00475905	0.0355233	0.0266057	133/6659/8915/7042/6662/5216	6
Migratory	GO:0001841	neural tube formation	5/194	106/18866	0.00478777	0.0356607	0.0267086	133/6659/8915/7042/5216	5
Migratory	GO:0002224	toll-like receptor signaling pathway	6/194	152/18866	0.00491327	0.0365167	0.0273497	57402/7128/330/10318/7323/8915	6
Migratory	GO:0070613	regulation of protein processing	4/194	67/18866	0.00501599	0.0372002	0.0278616	2023/4627/330/831	4
Migratory	GO:0046685	response to arsenic-containing substance	3/194	34/18866	0.00506742	0.0373657	0.0279856	3162/10105/1026	3
Migratory	GO:0061384	heart trabecula morphogenesis	3/194	34/18866	0.00506742	0.0373657	0.0279856	2274/7042/54583	3
Migratory	GO:0071774	response to fibroblast growth factor	6/194	153/18866	0.00507113	0.0373657	0.0279856	3576/2260/3371/960/2730/23064	6
Migratory	GO:1904951	positive regulation of establishment of protein localization	10/194	370/18866	0.00508156	0.0373657	0.0279856	2810/7533/5366/6659/2316/7430/7323/7042/10519/7159	10
Migratory	GO:0030099	myeloid cell differentiation	11/194	431/18866	0.00514065	0.03772	0.0282509	302/4627/87/10272/7422/10163/3692/861/9948/3958/10519	11
Migratory	GO:0010812	negative regulation of cell-substrate adhesion	4/194	68/18866	0.0052874	0.0386327	0.0289345	3956/4070/387/23603	4
Migratory	GO:1904377	positive regulation of protein localization to cell periphery	4/194	68/18866	0.0052874	0.0386327	0.0289345	8878/7430/3958/10519	4
Migratory	GO:0050808	synapse organization	11/194	433/18866	0.00531807	0.0387559	0.0290268	10397/3371/87/60/387/831/71/10163/4131/5216/54583	11
Migratory	GO:0010951	negative regulation of endopeptidase activity	8/194	258/18866	0.0053379	0.0387559	0.0290268	2810/302/330/960/5329/6690/831/7422	8
Migratory	GO:0051607	defense response to virus	8/194	258/18866	0.0053379	0.0387559	0.0290268	664/7128/5366/330/3669/2316/54541/665	8
Migratory	GO:0048754	branching morphogenesis of an epithelial tube	6/194	155/18866	0.00539798	0.0389481	0.0291708	374/3371/4070/1906/7422/6662	6
Migratory	GO:0014820	tonic smooth muscle contraction	2/194	11/18866	0.00544327	0.0389481	0.0291708	1907/1906	2
Migratory	GO:0014870	response to muscle inactivity	2/194	11/18866	0.00544327	0.0389481	0.0291708	114907/5315	2
Migratory	GO:0033483	gas homeostasis	2/194	11/18866	0.00544327	0.0389481	0.0291708	6648/54583	2
Migratory	GO:0043589	skin morphogenesis	2/194	11/18866	0.00544327	0.0389481	0.0291708	54206/3673	2
Migratory	GO:0060174	limb bud formation	2/194	11/18866	0.00544327	0.0389481	0.0291708	6659/6662	2
Migratory	GO:2000392	regulation of lamellipodium morphogenesis	2/194	11/18866	0.00544327	0.0389481	0.0291708	960/23603	2
Migratory	GO:0018108	peptidyl-tyrosine phosphorylation	10/194	374/18866	0.00547108	0.0390662	0.0292592	54206/374/2260/960/6690/7422/3678/11009/5912/5604	10
Migratory	GO:0070884	regulation of calcineurin-NFAT signaling cascade	3/194	35/18866	0.00550103	0.0391991	0.0293587	2274/29995/10519	3
Migratory	GO:0042594	response to starvation	7/194	206/18866	0.00553016	0.0393256	0.0294534	133/7378/5366/1978/6513/1026/56270	7
Migratory	GO:0048662	negative regulation of smooth muscle cell proliferation	4/194	69/18866	0.00556846	0.0394357	0.0295359	6648/3162/7128/1026	4
Migratory	GO:0050854	regulation of antigen receptor-mediated signaling pathway	4/194	69/18866	0.00556846	0.0394357	0.0295359	7430/8915/861/3958	4
Migratory	GO:0009141	nucleoside triphosphate metabolic process	5/194	110/18866	0.0055958	0.0395482	0.0296202	2023/7114/387/205/5315	5
Migratory	GO:0018212	peptidyl-tyrosine modification	10/194	377/18866	0.00577828	0.0407546	0.0305237	54206/374/2260/960/6690/7422/3678/11009/5912/5604	10
Migratory	GO:0006879	cellular iron ion homeostasis	4/194	70/18866	0.00585933	0.041242	0.0308888	3162/2495/2512/54583	4
Migratory	GO:0007568	aging	9/194	319/18866	0.00588545	0.0413417	0.0309635	6648/133/3159/30001/1906/1026/2730/4904/5604	9
Migratory	GO:0106056	regulation of calcineurin-mediated signaling	3/194	36/18866	0.00595625	0.041711	0.0312401	2274/29995/10519	3
Migratory	GO:0007187	G protein-coupled receptor signaling pathway, coupled to cyclic nucleotide second messenger	8/194	263/18866	0.00597424	0.041711	0.0312401	133/9590/2316/5744/1906/10163/301/11214	8
Migratory	GO:0050730	regulation of peptidyl-tyrosine phosphorylation	8/194	263/18866	0.00597424	0.041711	0.0312401	54206/374/960/6690/7422/3678/11009/5912	8
Migratory	GO:0033157	regulation of intracellular protein transport	8/194	264/18866	0.00610815	0.0424385	0.031785	2810/7533/5366/2316/7323/665/10519/7159	8
Migratory	GO:0043406	positive regulation of MAP kinase activity	8/194	264/18866	0.00610815	0.0424385	0.031785	2260/4616/1647/1906/7422/1847/11214/5604	8
Migratory	GO:1901214	regulation of neuron death	9/194	321/18866	0.0061232	0.0424385	0.031785	6648/3162/824/54541/387/7042/2730/7159/54583	9
Migratory	GO:0006109	regulation of carbohydrate metabolic process	7/194	210/18866	0.00612756	0.0424385	0.031785	5366/54541/3692/7262/5209/5223/10776	7
Migratory	GO:0009201	ribonucleoside triphosphate biosynthetic process	4/194	71/18866	0.00616015	0.0425789	0.0318901	2023/7114/205/5315	4
Migratory	GO:0042391	regulation of membrane potential	11/194	443/18866	0.00627918	0.043263	0.0324025	54532/3778/664/7533/5366/2316/1906/1192/665/2730/9948	11
Migratory	GO:0050679	positive regulation of epithelial cell proliferation	7/194	211/18866	0.00628416	0.043263	0.0324025	374/3162/2260/7128/2152/7422/6662	7
Migratory	GO:0043243	positive regulation of protein-containing complex disassembly	3/194	37/18866	0.00643336	0.0436232	0.0326722	664/9948/23064	3
Migratory	GO:0060428	lung epithelium development	3/194	37/18866	0.00643336	0.0436232	0.0326722	54206/6662/5604	3
Migratory	GO:0000185	activation of MAPKKK activity	2/194	12/18866	0.00648793	0.0436232	0.0326722	4616/1647	2
Migratory	GO:0001765	membrane raft assembly	2/194	12/18866	0.00648793	0.0436232	0.0326722	6281/302	2
Migratory	GO:0003334	keratinocyte development	2/194	12/18866	0.00648793	0.0436232	0.0326722	2810/23022	2
Migratory	GO:0031340	positive regulation of vesicle fusion	2/194	12/18866	0.00648793	0.0436232	0.0326722	302/301	2
Migratory	GO:0031581	hemidesmosome assembly	2/194	12/18866	0.00648793	0.0436232	0.0326722	3914/3918	2
Migratory	GO:0051340	regulation of ligase activity	2/194	12/18866	0.00648793	0.0436232	0.0326722	7114/2730	2
Migratory	GO:0072537	fibroblast activation	2/194	12/18866	0.00648793	0.0436232	0.0326722	9590/2730	2
Migratory	GO:0097340	inhibition of cysteine-type endopeptidase activity	2/194	12/18866	0.00648793	0.0436232	0.0326722	330/831	2
Migratory	GO:0097341	zymogen inhibition	2/194	12/18866	0.00648793	0.0436232	0.0326722	330/831	2
Migratory	GO:0098885	modification of postsynaptic actin cytoskeleton	2/194	12/18866	0.00648793	0.0436232	0.0326722	387/5216	2
Migratory	GO:0016051	carbohydrate biosynthetic process	7/194	213/18866	0.00660629	0.0443327	0.0332036	2023/5230/7167/6513/5223/2632/10776	7
Migratory	GO:0050870	positive regulation of T cell activation	7/194	214/18866	0.0067719	0.0452291	0.033875	3956/6659/1604/387/8915/861/301	7
Migratory	GO:0051145	smooth muscle cell differentiation	4/194	73/18866	0.00679222	0.0452291	0.033875	6648/133/7422/6662	4
Migratory	GO:0072401	signal transduction involved in DNA integrity checkpoint	4/194	73/18866	0.00679222	0.0452291	0.033875	2810/6659/1647/1026	4
Migratory	GO:0072422	signal transduction involved in DNA damage checkpoint	4/194	73/18866	0.00679222	0.0452291	0.033875	2810/6659/1647/1026	4
Migratory	GO:0010661	positive regulation of muscle cell apoptotic process	3/194	38/18866	0.00693262	0.0458987	0.0343765	6648/664/824	3
Migratory	GO:0071276	cellular response to cadmium ion	3/194	38/18866	0.00693262	0.0458987	0.0343765	3162/4502/7323	3
Migratory	GO:1900026	positive regulation of substrate adhesion-dependent cell spreading	3/194	38/18866	0.00693262	0.0458987	0.0343765	6281/2316/10519	3
Migratory	GO:0046916	cellular transition metal ion homeostasis	5/194	116/18866	0.00698164	0.0461349	0.0345534	3162/2495/4502/2512/54583	5
Migratory	GO:0006839	mitochondrial transport	8/194	271/18866	0.00711052	0.0468946	0.0351224	2810/664/7533/5366/10105/7323/665/7159	8
Migratory	GO:0072395	signal transduction involved in cell cycle checkpoint	4/194	74/18866	0.00712375	0.0468946	0.0351224	2810/6659/1647/1026	4
Migratory	GO:1903037	regulation of leukocyte cell-cell adhesion	9/194	329/18866	0.00714913	0.0469722	0.0351805	3956/960/6659/1604/387/8915/861/3958/301	9
Migratory	GO:0010466	negative regulation of peptidase activity	8/194	272/18866	0.00726329	0.0476317	0.0356745	2810/302/330/960/5329/6690/831/7422	8
Migratory	GO:0032984	protein-containing complex disassembly	9/194	330/18866	0.0072861	0.0476909	0.0357188	3159/664/54541/65080/9948/23064/4131/10519/6840	9
Migratory	GO:0071214	cellular response to abiotic stimulus	9/194	331/18866	0.00742508	0.0483946	0.0362459	54206/664/3673/1647/8915/6662/6513/1026/50848	9
Migratory	GO:0104004	cellular response to environmental stimulus	9/194	331/18866	0.00742508	0.0483946	0.0362459	54206/664/3673/1647/8915/6662/6513/1026/50848	9
Migratory	GO:0035886	vascular associated smooth muscle cell differentiation	3/194	39/18866	0.00745427	0.0483946	0.0362459	6648/133/7422	3
Migratory	GO:1904706	negative regulation of vascular associated smooth muscle cell proliferation	3/194	39/18866	0.00745427	0.0483946	0.0362459	6648/3162/1026	3
Migratory	GO:0030858	positive regulation of epithelial cell differentiation	4/194	75/18866	0.00746579	0.0483946	0.0362459	2810/694/6662/50848	4
Migratory	GO:2001242	regulation of intrinsic apoptotic signaling pathway	6/194	166/18866	0.00747764	0.0483946	0.0362459	6648/2023/5366/10105/960/5329	6
Migratory	GO:0002921	negative regulation of humoral immune response	2/194	13/18866	0.00761596	0.0490144	0.0367101	966/1604	2
Migratory	GO:0051764	actin crosslink formation	2/194	13/18866	0.00761596	0.0490144	0.0367101	87/2316	2
Migratory	GO:1900025	negative regulation of substrate adhesion-dependent cell spreading	2/194	13/18866	0.00761596	0.0490144	0.0367101	4070/23603	2
Secretory	GO:0006119	oxidative phosphorylation	14/187	149/18866	2.7395e-10	8.81024e-07	7.05061e-07	4697/498/27089/400916/1329/1345/517/4718/514/1340/4716/4701/4713/10975	14
Secretory	GO:0046034	ATP metabolic process	18/187	311/18866	2.10677e-09	3.38769e-06	2.71109e-06	3303/4697/3304/498/27089/400916/1329/1345/517/3312/477/4718/514/1340/4716/4701/4713/10975	18
Secretory	GO:0022900	electron transport chain	13/187	184/18866	3.86546e-08	3.0466e-05	2.43812e-05	4697/1528/27089/1329/1345/4718/1340/4716/4701/4713/5860/10975/1535	13
Secretory	GO:0042775	mitochondrial ATP synthesis coupled electron transport	10/187	97/18866	4.28982e-08	3.0466e-05	2.43812e-05	4697/27089/1329/1345/4718/1340/4716/4701/4713/10975	10
Secretory	GO:0042773	ATP synthesis coupled electron transport	10/187	98/18866	4.73663e-08	3.0466e-05	2.43812e-05	4697/27089/1329/1345/4718/1340/4716/4701/4713/10975	10
Secretory	GO:0010038	response to metal ion	17/187	366/18866	1.49739e-07	7.53351e-05	6.02888e-05	2353/3726/2354/30061/3398/1528/760/1396/6647/3747/10628/6857/3725/1843/4776/5860/7031	17
Secretory	GO:2001233	regulation of apoptotic signaling pathway	18/187	413/18866	1.63976e-07	7.53351e-05	6.02888e-05	3303/3304/7494/2537/9368/8743/7078/29108/4582/6647/400916/7314/2876/10961/7001/4776/467/638	18
Secretory	GO:0022904	respiratory electron transport chain	10/187	116/18866	2.36537e-07	9.50877e-05	7.60963e-05	4697/27089/1329/1345/4718/1340/4716/4701/4713/10975	10
Secretory	GO:0045333	cellular respiration	12/187	187/18866	3.7201e-07	0.000132931	0.000106382	4697/27089/1329/1345/4718/1340/4716/4701/4776/4713/10975/4191	12
Secretory	GO:1902600	proton transmembrane transport	11/187	159/18866	5.46648e-07	0.000175802	0.00014069	4697/498/1528/9368/1329/1345/517/477/514/1340/537	11
Secretory	GO:0051085	chaperone cofactor-dependent protein refolding	6/187	32/18866	6.4008e-07	0.000187136	0.00014976	3303/3337/3304/3310/3312/3336	6
Secretory	GO:0051084	'de novo' posttranslational protein folding	6/187	37/18866	1.57589e-06	0.000422339	0.000337987	3303/3337/3304/3310/3312/3336	6
Secretory	GO:0061077	chaperone-mediated protein folding	7/187	60/18866	2.08213e-06	0.000515087	0.000412212	3303/3337/3304/3310/3312/3336/2288	7
Secretory	GO:0006458	'de novo' protein folding	6/187	41/18866	2.94931e-06	0.000677498	0.000542184	3303/3337/3304/3310/3312/3336	6
Secretory	GO:1903708	positive regulation of hemopoiesis	11/187	204/18866	6.24262e-06	0.00133842	0.0010711	2353/3303/3304/7494/2625/3398/760/9636/4192/3725/537	11
Secretory	GO:0045639	positive regulation of myeloid cell differentiation	8/187	101/18866	7.38528e-06	0.00148444	0.00118796	2353/3303/3304/3398/760/9636/3725/537	8
Secretory	GO:0048732	gland development	16/187	443/18866	9.16427e-06	0.00173366	0.00138741	7494/2625/3398/3280/9368/1471/5087/1396/6647/2099/4192/2876/3725/7001/2288/5860	16
Secretory	GO:0006986	response to unfolded protein	10/187	183/18866	1.47948e-05	0.00250422	0.00200406	3303/3337/3304/7494/3310/10551/148327/3312/3336/467	10
Secretory	GO:2001235	positive regulation of apoptotic signaling pathway	10/187	183/18866	1.47948e-05	0.00250422	0.00200406	9368/8743/7078/29108/6647/400916/7314/4776/467/638	10
Secretory	GO:0052547	regulation of peptidase activity	16/187	466/18866	1.71256e-05	0.00275379	0.00220379	1473/2537/5274/8743/1471/7078/5265/29108/5037/2876/684/3336/10406/27018/1365/1509	16
Secretory	GO:0097191	extrinsic apoptotic signaling pathway	11/187	230/18866	1.92975e-05	0.00295527	0.00236503	3303/3304/3429/2537/8743/7078/29108/2876/7001/27018/467	11
Secretory	GO:0015980	energy derivation by oxidation of organic compounds	12/187	278/18866	2.23696e-05	0.00327003	0.00261693	4697/27089/1329/1345/4718/1340/4716/4701/4776/4713/10975/4191	12
Secretory	GO:0007565	female pregnancy	10/187	196/18866	2.67541e-05	0.0036475	0.002919	2353/3726/2354/10916/1471/6647/6781/2099/3020/2288	10
Secretory	GO:0001836	release of cytochrome c from mitochondria	6/187	60/18866	2.80946e-05	0.0036475	0.002919	2537/8743/29108/2876/3725/638	6
Secretory	GO:0052548	regulation of endopeptidase activity	15/187	434/18866	2.93344e-05	0.0036475	0.002919	1473/2537/5274/8743/1471/7078/5265/29108/5037/2876/684/3336/10406/27018/1509	15
Secretory	GO:0097237	cellular response to toxic substance	8/187	122/18866	2.94885e-05	0.0036475	0.002919	213/348/2947/6647/3747/2876/7001/373156	8
Secretory	GO:0097193	intrinsic apoptotic signaling pathway	12/187	290/18866	3.38523e-05	0.00384559	0.00307753	3303/7494/2537/9368/1396/29108/4582/6647/7314/2876/10961/4776	12
Secretory	GO:2001236	regulation of extrinsic apoptotic signaling pathway	9/187	162/18866	3.49989e-05	0.00384559	0.00307753	3303/3304/2537/8743/7078/29108/2876/7001/467	9
Secretory	GO:0008637	apoptotic mitochondrial changes	8/187	125/18866	3.51233e-05	0.00384559	0.00307753	3303/2537/8743/29108/400916/2876/3725/638	8
Secretory	GO:1903706	regulation of hemopoiesis	16/187	498/18866	3.82538e-05	0.00384559	0.00307753	2353/3303/7538/3304/7494/2625/3398/3280/760/6647/9636/4192/3725/7001/3020/537	16
Secretory	GO:0035966	response to topologically incorrect protein	10/187	205/18866	3.9229e-05	0.00384559	0.00307753	3303/3337/3304/7494/3310/10551/148327/3312/3336/467	10
Secretory	GO:0009314	response to radiation	15/187	447/18866	4.1127e-05	0.00384559	0.00307753	2353/1958/2625/3398/1396/150678/3747/2876/477/1153/92840/1843/84152/4776/1535	15
Secretory	GO:2001242	regulation of intrinsic apoptotic signaling pathway	9/187	166/18866	4.23734e-05	0.00384559	0.00307753	3303/7494/9368/29108/4582/6647/7314/2876/10961	9
Secretory	GO:0048545	response to steroid hormone	13/187	346/18866	4.33231e-05	0.00384559	0.00307753	2353/2354/7538/760/6781/2099/10628/4192/477/1843/2288/149563/1535	13
Secretory	GO:0002576	platelet degranulation	8/187	129/18866	4.40125e-05	0.00384559	0.00307753	213/10916/6414/7078/5265/928/6647/3959	8
Secretory	GO:0060337	type I interferon signaling pathway	7/187	95/18866	4.45067e-05	0.00384559	0.00307753	1958/3429/2537/9636/684/10581/10410	7
Secretory	GO:0071357	cellular response to type I interferon	7/187	95/18866	4.45067e-05	0.00384559	0.00307753	1958/3429/2537/9636/684/10581/10410	7
Secretory	GO:0050673	epithelial cell proliferation	15/187	453/18866	4.78541e-05	0.00384559	0.00307753	7538/7494/348/2625/3398/498/3280/3164/2099/4192/2876/3725/3487/185/1535	15
Secretory	GO:0006123	mitochondrial electron transport, cytochrome c to oxygen	4/187	21/18866	4.90265e-05	0.00384559	0.00307753	4697/1329/1345/1340	4
Secretory	GO:0019646	aerobic electron transport chain	4/187	21/18866	4.90265e-05	0.00384559	0.00307753	4697/1329/1345/1340	4
Secretory	GO:0035455	response to interferon-alpha	4/187	21/18866	4.90265e-05	0.00384559	0.00307753	2625/684/10581/10410	4
Secretory	GO:0006979	response to oxidative stress	15/187	458/18866	5.41807e-05	0.0041286	0.00330401	2353/3303/3304/348/6414/1471/6647/3747/10628/2876/3725/475/7001/1843/1535	15
Secretory	GO:0010951	negative regulation of endopeptidase activity	11/187	258/18866	5.5202e-05	0.0041286	0.00330401	1473/2537/5274/1471/7078/5265/5037/2876/684/10406/27018	11
Secretory	GO:0034340	response to type I interferon	7/187	99/18866	5.79997e-05	0.00423925	0.00339257	1958/3429/2537/9636/684/10581/10410	7
Secretory	GO:0050792	regulation of viral process	10/187	217/18866	6.335e-05	0.00452741	0.00362318	7538/348/3429/9636/684/3725/3312/10581/10410/5441	10
Secretory	GO:0042026	protein refolding	4/187	23/18866	7.14203e-05	0.00494363	0.00395627	3303/3304/3310/3312	4
Secretory	GO:0002064	epithelial cell development	10/187	221/18866	7.37856e-05	0.00494363	0.00395627	7494/9368/1471/2947/25803/6647/6781/2099/2876/1365	10
Secretory	GO:0071241	cellular response to inorganic substance	10/187	221/18866	7.37856e-05	0.00494363	0.00395627	2353/3726/2354/30061/3398/6647/3747/6857/3725/4776	10
Secretory	GO:0009416	response to light stimulus	12/187	319/18866	8.46376e-05	0.00542522	0.00434167	2353/3398/1396/150678/3747/2876/477/1153/92840/1843/84152/4776	12
Secretory	GO:0042776	mitochondrial ATP synthesis coupled proton transport	4/187	24/18866	8.50428e-05	0.00542522	0.00434167	498/1329/517/514	4
Secretory	GO:0010466	negative regulation of peptidase activity	11/187	272/18866	8.85826e-05	0.00542522	0.00434167	1473/2537/5274/1471/7078/5265/5037/2876/684/10406/27018	11
Secretory	GO:0044706	multi-multicellular organism process	10/187	226/18866	8.8854e-05	0.00542522	0.00434167	2353/3726/2354/10916/1471/6647/6781/2099/3020/2288	10
Secretory	GO:0048538	thymus development	5/187	46/18866	8.94082e-05	0.00542522	0.00434167	2625/3280/5087/6647/7001	5
Secretory	GO:0034620	cellular response to unfolded protein	8/187	146/18866	0.00010546	0.00613533	0.00490995	3303/3304/7494/3310/10551/148327/3312/467	8
Secretory	GO:0043903	regulation of symbiotic process	10/187	231/18866	0.000106456	0.00613533	0.00490995	7538/348/3429/9636/684/3725/3312/10581/10410/5441	10
Secretory	GO:0043618	regulation of transcription from RNA polymerase II promoter in response to stress	7/187	109/18866	0.000106834	0.00613533	0.00490995	3303/1958/3337/4582/7314/3725/467	7
Secretory	GO:0009266	response to temperature stimulus	10/187	233/18866	0.000114281	0.00644784	0.00516005	2353/3303/3337/3304/3310/6647/3312/1153/3281/2288	10
Secretory	GO:0000302	response to reactive oxygen species	10/187	235/18866	0.000122586	0.0067972	0.00543963	2353/348/1471/6647/3747/10628/2876/3725/7001/1843	10
Secretory	GO:1900034	regulation of cellular response to heat	6/187	79/18866	0.00013351	0.00700535	0.00560621	3303/3337/3304/3312/3281/2288	6
Secretory	GO:0045646	regulation of erythrocyte differentiation	5/187	50/18866	0.000133841	0.00700535	0.00560621	3303/7538/3304/3398/9636	5
Secretory	GO:0071248	cellular response to metal ion	9/187	193/18866	0.000135071	0.00700535	0.00560621	2353/3726/2354/30061/3398/6647/6857/3725/4776	9
Secretory	GO:0015985	energy coupled proton transport, down electrochemical gradient	4/187	27/18866	0.000137232	0.00700535	0.00560621	498/1329/517/514	4
Secretory	GO:0015986	ATP synthesis coupled proton transport	4/187	27/18866	0.000137232	0.00700535	0.00560621	498/1329/517/514	4
Secretory	GO:1990748	cellular detoxification	7/187	114/18866	0.000141532	0.00711198	0.00569154	213/348/2947/6647/2876/7001/373156	7
Secretory	GO:1902893	regulation of pri-miRNA transcription by RNA polymerase II	5/187	51/18866	0.000147207	0.00717408	0.00574124	2353/1958/2625/3725/4776	5
Secretory	GO:0090084	negative regulation of inclusion body assembly	3/187	11/18866	0.000149131	0.00717408	0.00574124	3303/3337/3304	3
Secretory	GO:0043620	regulation of DNA-templated transcription in response to stress	7/187	115/18866	0.00014946	0.00717408	0.00574124	3303/1958/3337/4582/7314/3725/467	7
Secretory	GO:0033598	mammary gland epithelial cell proliferation	4/187	28/18866	0.000158869	0.00740469	0.00592578	2625/3398/2099/2876	4
Secretory	GO:0034311	diol metabolic process	4/187	28/18866	0.000158869	0.00740469	0.00592578	427/5092/123099/5860	4
Secretory	GO:0007007	inner mitochondrial membrane organization	5/187	52/18866	0.000161569	0.00742295	0.0059404	498/400916/517/514/440574	5
Secretory	GO:0061614	pri-miRNA transcription by RNA polymerase II	5/187	53/18866	0.000176978	0.00801635	0.00641529	2353/1958/2625/3725/4776	5
Secretory	GO:1902107	positive regulation of leukocyte differentiation	8/187	159/18866	0.00019017	0.00849425	0.00679773	2353/7494/2625/3398/760/4192/3725/537	8
Secretory	GO:0060213	positive regulation of nuclear-transcribed mRNA poly(A) tail shortening	3/187	12/18866	0.000197392	0.00857856	0.00686521	7832/7538/10140	3
Secretory	GO:0097201	negative regulation of transcription from RNA polymerase II promoter in response to stress	3/187	12/18866	0.000197392	0.00857856	0.00686521	3303/3337/3725	3
Secretory	GO:0009636	response to toxic substance	10/187	250/18866	0.000202736	0.00869332	0.00695705	213/2353/348/1471/2947/6647/3747/2876/7001/373156	10
Secretory	GO:0006120	mitochondrial electron transport, NADH to ubiquinone	5/187	55/18866	0.000211137	0.00893442	0.00714999	4697/4718/4716/4701/4713	5
Secretory	GO:0046661	male sex differentiation	8/187	164/18866	0.000234924	0.0098119	0.00785222	2625/8743/1471/7314/2099/3020/2288/638	8
Secretory	GO:0001503	ossification	13/187	412/18866	0.00024678	0.0101279	0.00810509	3726/10143/3398/5087/10140/6781/9636/4192/4256/3336/3020/537/51374	13
Secretory	GO:0034605	cellular response to heat	7/187	125/18866	0.00025037	0.0101279	0.00810509	3303/3337/3304/3310/3312/3281/2288	7
Secretory	GO:0009408	response to heat	8/187	166/18866	0.000255087	0.0101279	0.00810509	3303/3337/3304/3310/6647/3312/3281/2288	8
Secretory	GO:0035967	cellular response to topologically incorrect protein	8/187	166/18866	0.000255087	0.0101279	0.00810509	3303/3304/7494/3310/10551/148327/3312/467	8
Secretory	GO:0002763	positive regulation of myeloid leukocyte differentiation	5/187	58/18866	0.000271514	0.0105204	0.00841917	2353/3398/760/3725/537	5
Secretory	GO:0007566	embryo implantation	5/187	58/18866	0.000271514	0.0105204	0.00841917	1471/6647/6781/3020/2288	5
Secretory	GO:0001894	tissue homeostasis	10/187	261/18866	0.000286251	0.0109593	0.00877049	213/7033/563/760/5304/6647/124220/1365/537/7031	10
Secretory	GO:0045637	regulation of myeloid cell differentiation	10/187	263/18866	0.000304166	0.0115082	0.00920973	2353/3303/7538/3304/3398/760/9636/3725/3020/537	10
Secretory	GO:0060211	regulation of nuclear-transcribed mRNA poly(A) tail shortening	3/187	14/18866	0.000321854	0.0119341	0.00955059	7832/7538/10140	3
Secretory	GO:0045861	negative regulation of proteolysis	12/187	369/18866	0.000325781	0.0119341	0.00955059	1473/2537/5274/1471/7078/5265/5037/2876/684/10406/27018/5327	12
Secretory	GO:1903035	negative regulation of response to wounding	6/187	93/18866	0.000326556	0.0119341	0.00955059	348/928/4192/5327/1365/29956	6
Secretory	GO:0019218	regulation of steroid metabolic process	7/187	131/18866	0.000333414	0.0120467	0.00964064	1958/348/6647/427/1081/185/6319	7
Secretory	GO:0009152	purine ribonucleotide biosynthetic process	8/187	173/18866	0.000337127	0.0120467	0.00964064	498/25874/1329/517/4832/514/9524/6319	8
Secretory	GO:0045648	positive regulation of erythrocyte differentiation	4/187	34/18866	0.000343528	0.0121405	0.00971573	3303/3304/3398/9636	4
Secretory	GO:0043312	neutrophil degranulation	14/187	487/18866	0.000368584	0.0128717	0.0103009	3303/3304/3310/11001/10159/1471/5265/29108/684/427/3312/4718/1509/1535	14
Secretory	GO:1901214	regulation of neuron death	11/187	321/18866	0.000372222	0.0128717	0.0103009	2353/7832/1958/348/2625/6647/7314/4192/3725/54463/4776	11
Secretory	GO:0042407	cristae formation	4/187	35/18866	0.00038487	0.0131675	0.0105376	498/400916/517/514	4
Secretory	GO:0002283	neutrophil activation involved in immune response	14/187	490/18866	0.000391909	0.0132672	0.0106174	3303/3304/3310/11001/10159/1471/5265/29108/684/427/3312/4718/1509/1535	14
Secretory	GO:0032102	negative regulation of response to external stimulus	13/187	433/18866	0.000397028	0.0133004	0.010644	10563/348/2625/29108/928/6647/4192/2876/7001/5327/1365/29956/1843	13
Secretory	GO:1901099	negative regulation of signal transduction in absence of ligand	4/187	36/18866	0.000429648	0.0140638	0.0112549	3303/3304/2537/7001	4
Secretory	GO:2001240	negative regulation of extrinsic apoptotic signaling pathway in absence of ligand	4/187	36/18866	0.000429648	0.0140638	0.0112549	3303/3304/2537/7001	4
Secretory	GO:0050810	regulation of steroid biosynthetic process	6/187	98/18866	0.000432935	0.0140638	0.0112549	1958/348/6647/427/1081/6319	6
Secretory	GO:0098754	detoxification	7/187	138/18866	0.000456797	0.0146906	0.0117565	213/348/2947/6647/2876/7001/373156	7
Secretory	GO:0009206	purine ribonucleoside triphosphate biosynthetic process	5/187	65/18866	0.000462838	0.0147375	0.0117941	498/1329/517/4832/514	5
Secretory	GO:0001655	urogenital system development	11/187	330/18866	0.000469531	0.014804	0.0118473	1958/2625/3398/3280/760/5087/1396/2099/79191/185/2288	11
Secretory	GO:0045069	regulation of viral genome replication	6/187	100/18866	0.000482354	0.0148254	0.0118644	3429/9636/684/3312/10581/10410	6
Secretory	GO:0090083	regulation of inclusion body assembly	3/187	16/18866	0.000487978	0.0148254	0.0118644	3303/3337/3304	3
Secretory	GO:1903034	regulation of response to wounding	8/187	183/18866	0.000490515	0.0148254	0.0118644	7494/348/928/4192/7001/5327/1365/29956	8
Secretory	GO:0048608	reproductive structure development	13/187	443/18866	0.000492364	0.0148254	0.0118644	3726/2625/3280/8743/1471/1396/6647/6781/7314/2099/3020/2288/638	13
Secretory	GO:0009145	purine nucleoside triphosphate biosynthetic process	5/187	66/18866	0.000496797	0.0148254	0.0118644	498/1329/517/4832/514	5
Secretory	GO:0007548	sex differentiation	10/187	280/18866	0.000497868	0.0148254	0.0118644	2625/8743/1471/5087/6647/7314/2099/3020/2288/638	10
Secretory	GO:0008584	male gonad development	7/187	141/18866	0.000519729	0.0152747	0.012224	2625/8743/1471/7314/2099/3020/638	7
Secretory	GO:0001819	positive regulation of cytokine production	13/187	447/18866	0.000535598	0.0152747	0.012224	3303/1958/3304/7494/2625/10159/29108/260434/6647/4192/4776/5441/1535	13
Secretory	GO:0061458	reproductive system development	13/187	447/18866	0.000535598	0.0152747	0.012224	3726/2625/3280/8743/1471/1396/6647/6781/7314/2099/3020/2288/638	13
Secretory	GO:0033108	mitochondrial respiratory chain complex assembly	6/187	102/18866	0.000536062	0.0152747	0.012224	4718/4716/4701/28958/4713/84987	6
Secretory	GO:0007006	mitochondrial membrane organization	7/187	142/18866	0.000542175	0.0152747	0.012224	3303/498/400916/517/514/440574/84266	7
Secretory	GO:0046546	development of primary male sexual characteristics	7/187	142/18866	0.000542175	0.0152747	0.012224	2625/8743/1471/7314/2099/3020/638	7
Secretory	GO:0009260	ribonucleotide biosynthetic process	8/187	186/18866	0.000546205	0.0152747	0.012224	498/25874/1329/517/4832/514/9524/6319	8
Secretory	GO:0098869	cellular oxidant detoxification	6/187	103/18866	0.000564601	0.0156531	0.0125268	213/348/6647/2876/7001/373156	6
Secretory	GO:0048525	negative regulation of viral process	6/187	104/18866	0.000594308	0.0162879	0.0130348	7538/9636/684/3725/10581/10410	6
Secretory	GO:0050678	regulation of epithelial cell proliferation	12/187	395/18866	0.000597629	0.0162879	0.0130348	7538/7494/348/2625/498/3280/3164/4192/2876/3725/185/1535	12
Secretory	GO:0019058	viral life cycle	11/187	341/18866	0.000616595	0.0166636	0.0133355	3303/3304/348/3429/7314/9636/684/3312/10581/10410/28972	11
Secretory	GO:0044070	regulation of anion transport	6/187	105/18866	0.000625213	0.0166996	0.0133643	1622/348/7200/760/6781/477	6
Secretory	GO:0006575	cellular modified amino acid metabolic process	8/187	190/18866	0.000628311	0.0166996	0.0133643	2625/2947/6647/11145/2876/1081/1152/373156	8
Secretory	GO:1902895	positive regulation of pri-miRNA transcription by RNA polymerase II	4/187	40/18866	0.000646333	0.0170378	0.0136349	2353/1958/2625/3725	4
Secretory	GO:1902105	regulation of leukocyte differentiation	10/187	290/18866	0.000653368	0.0170832	0.0136712	2353/7494/2625/3398/760/6647/4192/3725/7001/537	10
Secretory	GO:0051592	response to calcium ion	7/187	147/18866	0.000666256	0.0172797	0.0138285	2353/3726/2354/10628/6857/3725/1843	7
Secretory	GO:2001237	negative regulation of extrinsic apoptotic signaling pathway	6/187	107/18866	0.000690755	0.017745	0.0142009	3303/3304/2537/8743/2876/7001	6
Secretory	GO:0009201	ribonucleoside triphosphate biosynthetic process	5/187	71/18866	0.000695486	0.017745	0.0142009	498/1329/517/4832/514	5
Secretory	GO:1900153	positive regulation of nuclear-transcribed mRNA catabolic process, deadenylation-dependent decay	3/187	18/18866	0.000700752	0.017745	0.0142009	7832/7538/10140	3
Secretory	GO:0046390	ribose phosphate biosynthetic process	8/187	194/18866	0.000720113	0.0179941	0.0144002	498/25874/1329/517/4832/514/9524/6319	8
Secretory	GO:0043524	negative regulation of neuron apoptotic process	7/187	149/18866	0.000721778	0.0179941	0.0144002	7832/348/6647/4192/3725/54463/4776	7
Secretory	GO:0006164	purine nucleotide biosynthetic process	8/187	197/18866	0.00079582	0.0195371	0.015635	498/25874/1329/517/4832/514/9524/6319	8
Secretory	GO:0006694	steroid biosynthetic process	8/187	197/18866	0.00079582	0.0195371	0.015635	1958/348/11001/5087/6647/427/1081/6319	8
Secretory	GO:0001935	endothelial cell proliferation	8/187	199/18866	0.000849754	0.020622	0.0165033	7494/348/498/3164/4192/3725/185/1535	8
Secretory	GO:0046717	acid secretion	4/187	43/18866	0.000852838	0.020622	0.0165033	7200/9368/5733/10809	4
Secretory	GO:0002262	myeloid cell homeostasis	7/187	154/18866	0.000876705	0.0210409	0.0168385	3303/7538/3304/2625/3398/6647/9636	7
Secretory	GO:0060612	adipose tissue development	4/187	44/18866	0.000930924	0.0221767	0.0177474	7494/3398/7314/11145	4
Secretory	GO:0070997	neuron death	11/187	360/18866	0.000960643	0.0226486	0.0181251	2353/7832/1958/348/2625/6647/7314/4192/3725/54463/4776	11
Secretory	GO:1900151	regulation of nuclear-transcribed mRNA catabolic process, deadenylation-dependent decay	3/187	20/18866	0.00096482	0.0226486	0.0181251	7832/7538/10140	3
Secretory	GO:0048872	homeostasis of number of cells	9/187	256/18866	0.00105794	0.0246546	0.0197304	3303/7538/3304/2625/30061/3398/6647/9636/7001	9
Secretory	GO:0001895	retina homeostasis	5/187	78/18866	0.00106657	0.0246768	0.0197483	213/563/5304/6647/124220	5
Secretory	GO:0034599	cellular response to oxidative stress	10/187	310/18866	0.00108559	0.0249376	0.019957	2353/3303/3304/1471/6647/3747/2876/3725/7001/1535	10
Secretory	GO:0009205	purine ribonucleoside triphosphate metabolic process	5/187	79/18866	0.00112961	0.0255914	0.0204801	498/1329/517/4832/514	5
Secretory	GO:0072522	purine-containing compound biosynthetic process	8/187	208/18866	0.00112997	0.0255914	0.0204801	498/25874/1329/517/4832/514/9524/6319	8
Secretory	GO:0009612	response to mechanical stimulus	8/187	209/18866	0.00116518	0.0262044	0.0209707	2353/7832/2354/10628/4192/3725/477/1535	8
Secretory	GO:0061448	connective tissue development	9/187	262/18866	0.00124316	0.0277639	0.0222188	1958/7494/3398/1396/6781/7314/11145/4192/4256	9
Secretory	GO:0031960	response to corticosteroid	7/187	164/18866	0.0012647	0.0279119	0.0223372	2353/2354/7538/6781/4192/1843/1535	7
Secretory	GO:0030099	myeloid cell differentiation	12/187	431/18866	0.00126947	0.0279119	0.0223372	2353/3726/3303/7538/3304/2625/3398/760/9636/3725/3020/537	12
Secretory	GO:0030278	regulation of ossification	8/187	212/18866	0.00127611	0.0279119	0.0223372	3398/5087/10140/9636/4192/4256/537/51374	8
Secretory	GO:0034312	diol biosynthetic process	3/187	22/18866	0.0012845	0.0279119	0.0223372	427/5092/5860	3
Secretory	GO:2001239	regulation of extrinsic apoptotic signaling pathway in absence of ligand	4/187	48/18866	0.0012939	0.0279273	0.0223495	3303/3304/2537/7001	4
Secretory	GO:0030218	erythrocyte differentiation	6/187	121/18866	0.0013109	0.0281057	0.0224923	3303/7538/3304/2625/3398/9636	6
Secretory	GO:0009142	nucleoside triphosphate biosynthetic process	5/187	82/18866	0.00133535	0.0282531	0.0226103	498/1329/517/4832/514	5
Secretory	GO:1903313	positive regulation of mRNA metabolic process	5/187	82/18866	0.00133535	0.0282531	0.0226103	7832/7538/10140/3312/1153	5
Secretory	GO:0043523	regulation of neuron apoptotic process	8/187	214/18866	0.00135462	0.0284736	0.0227867	7832/348/2625/6647/4192/3725/54463/4776	8
Secretory	GO:0090199	regulation of release of cytochrome c from mitochondria	4/187	49/18866	0.00139812	0.029197	0.0233656	8743/29108/2876/638	4
Secretory	GO:0071277	cellular response to calcium ion	5/187	83/18866	0.0014097	0.029249	0.0234072	2353/3726/2354/6857/3725	5
Secretory	GO:0009199	ribonucleoside triphosphate metabolic process	5/187	85/18866	0.0015675	0.0323146	0.0258605	498/1329/517/4832/514	5
Secretory	GO:0044062	regulation of excretion	3/187	24/18866	0.00166381	0.0338659	0.0271021	9368/6781/185	3
Secretory	GO:0070841	inclusion body assembly	3/187	24/18866	0.00166381	0.0338659	0.0271021	3303/3337/3304	3
Secretory	GO:0019079	viral genome replication	6/187	127/18866	0.00167937	0.0339677	0.0271835	3429/9636/684/3312/10581/10410	6
Secretory	GO:0009060	aerobic respiration	5/187	87/18866	0.00173791	0.0346559	0.0277343	4697/1329/1345/1340/4191	5
Secretory	GO:0009144	purine nucleoside triphosphate metabolic process	5/187	87/18866	0.00173791	0.0346559	0.0277343	498/1329/517/4832/514	5
Secretory	GO:2001238	positive regulation of extrinsic apoptotic signaling pathway	4/187	52/18866	0.00174573	0.0346559	0.0277343	8743/7078/29108/467	4
Secretory	GO:0008406	gonad development	8/187	223/18866	0.0017568	0.0346619	0.027739	2625/8743/1471/6647/7314/2099/3020/638	8
Secretory	GO:0008202	steroid metabolic process	10/187	332/18866	0.00180665	0.035428	0.0283521	1958/348/11001/5087/6647/2099/427/1081/185/6319	10
Secretory	GO:0034101	erythrocyte homeostasis	6/187	129/18866	0.00181817	0.0354378	0.02836	3303/7538/3304/2625/3398/9636	6
Secretory	GO:0045665	negative regulation of neuron differentiation	8/187	225/18866	0.00185783	0.0359927	0.0288041	348/3398/3280/5087/79191/29956/2288/4776	8
Secretory	GO:1904385	cellular response to angiotensin	3/187	25/18866	0.001877	0.0361462	0.0289269	760/185/1535	3
Secretory	GO:0008625	extrinsic apoptotic signaling pathway via death domain receptors	5/187	89/18866	0.00192154	0.0367838	0.0294371	8743/7078/2876/27018/467	5
Secretory	GO:0006749	glutathione metabolic process	4/187	54/18866	0.00200821	0.0379907	0.030403	2947/6647/2876/373156	4
Secretory	GO:0006754	ATP biosynthetic process	4/187	54/18866	0.00200821	0.0379907	0.030403	498/1329/517/514	4
Secretory	GO:0045137	development of primary sexual characteristics	8/187	229/18866	0.00207364	0.0389989	0.0312099	2625/8743/1471/6647/7314/2099/3020/638	8
Secretory	GO:0003081	regulation of systemic arterial blood pressure by renin-angiotensin	3/187	26/18866	0.00210646	0.0393785	0.0315136	10159/185/1535	3
Secretory	GO:0001656	metanephros development	5/187	91/18866	0.00211897	0.0393785	0.0315136	1958/2625/3398/3280/79191	5
Secretory	GO:0006457	protein folding	8/187	230/18866	0.00213055	0.0393785	0.0315136	3303/3337/3304/3310/3312/3336/10961/2288	8
Secretory	GO:0051271	negative regulation of cellular component movement	11/187	400/18866	0.0022131	0.0406704	0.0325475	10563/348/2625/9368/928/51466/6781/684/1365/29956/1843	11
Secretory	GO:0010332	response to gamma radiation	4/187	56/18866	0.00229679	0.0419482	0.0335701	1958/2625/2876/1535	4
Secretory	GO:2001234	negative regulation of apoptotic signaling pathway	8/187	233/18866	0.00230872	0.0419482	0.0335701	3303/3304/7494/2537/8743/4582/2876/7001	8
Secretory	GO:0051702	interaction with symbiont	5/187	93/18866	0.00233081	0.0420333	0.0336382	348/3429/2876/3725/3312	5
Secretory	GO:0032897	negative regulation of viral transcription	3/187	27/18866	0.00235261	0.0420333	0.0336382	7538/3725/10410	3
Secretory	GO:0045672	positive regulation of osteoclast differentiation	3/187	27/18866	0.00235261	0.0420333	0.0336382	2353/760/537	3
Secretory	GO:0001936	regulation of endothelial cell proliferation	7/187	184/18866	0.00243479	0.0432613	0.034621	348/498/3164/4192/3725/185/1535	7
Secretory	GO:0042743	hydrogen peroxide metabolic process	4/187	57/18866	0.00245126	0.0433145	0.0346635	6647/2876/7001/1535	4
Secretory	GO:0090200	positive regulation of release of cytochrome c from mitochondria	3/187	28/18866	0.00261586	0.0457206	0.0365891	8743/29108/638	3
Secretory	GO:1990776	response to angiotensin	3/187	28/18866	0.00261586	0.0457206	0.0365891	760/185/1535	3
Secretory	GO:0051346	negative regulation of hydrolase activity	12/187	473/18866	0.00274587	0.0477336	0.0382	1473/2537/5274/1471/7078/5265/5037/2876/684/10406/27018/84152	12
Proliferating	GO:0000280	nuclear division	39/192	428/18866	4.99275e-26	1.19576e-22	1.00906e-22	11065/9232/1063/332/51203/11130/983/7153/27338/1164/201254/4288/4085/10051/9055/891/5902/4605/22974/51529/9133/4751/83540/9088/259266/5885/9585/7314/991/10460/151648/9212/3835/440145/8243/6790/64105/5889/10592	39
Proliferating	GO:0140014	mitotic nuclear division	33/192	286/18866	2.36517e-25	2.83229e-22	2.39006e-22	11065/9232/1063/332/51203/11130/983/27338/4288/4085/10051/9055/891/5902/4605/22974/51529/9133/4751/83540/9088/5885/9585/991/10460/151648/9212/3835/440145/8243/6790/64105/10592	33
Proliferating	GO:0048285	organelle fission	39/192	476/18866	2.57081e-24	2.05236e-21	1.73191e-21	11065/9232/1063/332/51203/11130/983/7153/27338/1164/201254/4288/4085/10051/9055/891/5902/4605/22974/51529/9133/4751/83540/9088/259266/5885/9585/7314/991/10460/151648/9212/3835/440145/8243/6790/64105/5889/10592	39
Proliferating	GO:0007059	chromosome segregation	33/192	334/18866	3.53027e-23	2.11375e-20	1.78372e-20	11065/9232/1063/332/51203/11130/7153/387103/348235/201254/4288/4085/10051/9055/891/292/51529/8815/4751/83540/5885/991/10460/151648/9212/3835/2237/8243/55839/64105/57405/5889/10592	33
Proliferating	GO:0000819	sister chromatid segregation	24/192	196/18866	3.0027e-19	1.40933e-16	1.18928e-16	11065/9232/1063/51203/11130/7153/4085/10051/9055/891/51529/4751/83540/5885/991/10460/151648/9212/3835/2237/8243/64105/5889/10592	24
Proliferating	GO:0071103	DNA conformation change	30/192	355/18866	3.53068e-19	1.40933e-16	1.18928e-16	3148/8364/51203/983/7153/3146/387103/201254/79019/10051/891/79682/1786/10541/51659/3181/8815/55723/5931/4176/3149/3070/7314/4172/3014/5982/4678/55839/64105/10592	30
Proliferating	GO:0000070	mitotic sister chromatid segregation	21/192	161/18866	1.53011e-17	5.23517e-15	4.41777e-15	11065/9232/1063/51203/11130/4085/10051/9055/891/51529/4751/83540/5885/991/10460/151648/9212/3835/8243/64105/10592	21
Proliferating	GO:0098813	nuclear chromosome segregation	25/192	272/18866	5.55985e-17	1.66448e-14	1.40459e-14	11065/9232/1063/51203/11130/7153/201254/4085/10051/9055/891/51529/4751/83540/5885/991/10460/151648/9212/3835/2237/8243/64105/5889/10592	25
Proliferating	GO:0006323	DNA packaging	22/192	240/18866	4.88745e-15	1.30061e-12	1.09753e-12	3148/8364/51203/983/7153/387103/201254/79019/10051/891/79682/1786/10541/8815/55723/5931/3070/3014/4678/55839/64105/10592	22
Proliferating	GO:0071824	protein-DNA complex subunit organization	23/192	282/18866	1.4207e-14	3.40258e-12	2.87131e-12	3148/8364/1063/3146/387103/5757/201254/6119/79019/79682/10541/55723/5931/4176/3070/7314/4172/81611/3014/4678/55839/64105/5889	23
Proliferating	GO:0007051	spindle organization	19/192	183/18866	4.02648e-14	8.76675e-12	7.39794e-12	3925/332/387103/203068/9055/891/4605/22974/29901/4751/83540/259266/991/10460/9212/440145/8243/6790/57405	19
Proliferating	GO:0065004	protein-DNA complex assembly	21/192	243/18866	6.81367e-14	1.35989e-11	1.14757e-11	3148/8364/1063/3146/387103/201254/6119/79019/79682/10541/55723/5931/4176/3070/7314/4172/3014/4678/55839/64105/5889	21
Proliferating	GO:1902850	microtubule cytoskeleton organization involved in mitosis	17/192	144/18866	1.10592e-13	2.03745e-11	1.71933e-11	3925/332/51203/4085/9055/891/4605/22974/4751/83540/991/10460/9212/440145/8243/6790/57405	17
Proliferating	GO:0007088	regulation of mitotic nuclear division	17/192	163/18866	8.65814e-13	1.48116e-10	1.2499e-10	11065/9232/1063/51203/4288/4085/891/5902/51529/4751/9088/5885/9585/991/10460/9212/6790	17
Proliferating	GO:0007052	mitotic spindle organization	15/192	118/18866	1.08553e-12	1.73322e-10	1.4626e-10	3925/332/9055/891/4605/22974/4751/83540/991/10460/9212/440145/8243/6790/57405	15
Proliferating	GO:0051783	regulation of nuclear division	17/192	188/18866	8.83969e-12	1.28068e-09	1.08072e-09	11065/9232/1063/51203/4288/4085/891/5902/51529/4751/9088/5885/9585/991/10460/9212/6790	17
Proliferating	GO:0034508	centromere complex assembly	11/192	56/18866	9.09043e-12	1.28068e-09	1.08072e-09	8364/1063/387103/201254/79019/79682/5931/3070/4678/55839/64105	11
Proliferating	GO:0051225	spindle assembly	14/192	115/18866	1.15063e-11	1.53097e-09	1.29193e-09	332/387103/203068/9055/4605/22974/29901/4751/259266/991/9212/440145/8243/6790	14
Proliferating	GO:0043486	histone exchange	11/192	59/18866	1.66393e-11	2.09743e-09	1.76994e-09	8364/387103/5757/201254/79019/79682/5931/81611/4678/55839/64105	11
Proliferating	GO:0051383	kinetochore organization	8/192	22/18866	2.81408e-11	3.36986e-09	2.8437e-09	1063/387103/201254/10051/83540/55839/64105/10592	8
Proliferating	GO:0031055	chromatin remodeling at centromere	10/192	47/18866	3.51848e-11	4.01274e-09	3.38621e-09	8364/387103/201254/79019/79682/5931/3070/4678/55839/64105	10
Proliferating	GO:0051983	regulation of chromosome segregation	13/192	107/18866	6.56078e-11	7.1423e-09	6.02713e-09	11065/9232/1063/4288/4085/891/51529/4751/5885/991/10460/9212/2237	13
Proliferating	GO:0006338	chromatin remodeling	17/192	218/18866	9.33423e-11	9.71977e-09	8.20216e-09	3148/8364/3146/387103/5757/201254/79019/79682/1786/5931/3149/3070/11335/81611/4678/55839/64105	17
Proliferating	GO:0051321	meiotic cell cycle	18/192	254/18866	1.24038e-10	1.204e-08	1.01601e-08	9232/7153/1164/201254/10051/4751/83540/9088/259266/5885/7314/991/151648/3014/8243/6790/5889/10592	18
Proliferating	GO:0006336	DNA replication-independent nucleosome assembly	10/192	53/18866	1.25679e-10	1.204e-08	1.01601e-08	8364/387103/201254/79019/79682/55723/5931/4678/55839/64105	10
Proliferating	GO:0034724	DNA replication-independent nucleosome organization	10/192	54/18866	1.5289e-10	1.40835e-08	1.18846e-08	8364/387103/201254/79019/79682/55723/5931/4678/55839/64105	10
Proliferating	GO:0051304	chromosome separation	12/192	94/18866	2.0159e-10	1.78818e-08	1.50898e-08	11065/9232/1063/7153/201254/4085/891/51529/5885/991/10460/9212	12
Proliferating	GO:0006119	oxidative phosphorylation	14/192	149/18866	3.88401e-10	3.13676e-08	2.64699e-08	983/891/1351/1345/84300/27089/4707/516/521/4726/4716/4708/514/4695	14
Proliferating	GO:0006260	DNA replication	18/192	273/18866	4.01458e-10	3.13676e-08	2.64699e-08	9768/5111/983/1854/64710/201254/6119/6241/51659/5931/27101/4176/63967/6240/4172/2237/5982/4678	18
Proliferating	GO:0034080	CENP-A containing nucleosome assembly	9/192	43/18866	4.0601e-10	3.13676e-08	2.64699e-08	8364/387103/201254/79019/79682/5931/4678/55839/64105	9
Proliferating	GO:0061641	CENP-A containing chromatin organization	9/192	43/18866	4.0601e-10	3.13676e-08	2.64699e-08	8364/387103/201254/79019/79682/5931/4678/55839/64105	9
Proliferating	GO:0010965	regulation of mitotic sister chromatid separation	10/192	61/18866	5.41704e-10	4.05432e-08	3.42129e-08	11065/9232/1063/4085/891/51529/5885/991/10460/9212	10
Proliferating	GO:0034728	nucleosome organization	15/192	183/18866	6.18664e-10	4.49e-08	3.78895e-08	3148/8364/387103/5757/201254/79019/79682/10541/55723/5931/81611/3014/4678/55839/64105	15
Proliferating	GO:0031145	anaphase-promoting complex-dependent catabolic process	11/192	83/18866	7.76409e-10	5.46912e-08	4.61519e-08	11065/9232/983/27338/4085/891/51529/7314/991/9212/6790	11
Proliferating	GO:0033045	regulation of sister chromatid segregation	11/192	84/18866	8.8555e-10	5.89574e-08	4.9752e-08	11065/9232/1063/4085/891/51529/5885/991/10460/9212/2237	11
Proliferating	GO:0051306	mitotic sister chromatid separation	10/192	64/18866	8.86208e-10	5.89574e-08	4.9752e-08	11065/9232/1063/4085/891/51529/5885/991/10460/9212	10
Proliferating	GO:0000086	G2/M transition of mitotic cell cycle	17/192	254/18866	1.00115e-09	6.48043e-08	5.46859e-08	1063/983/203068/891/10383/808/22974/9133/4751/9088/5885/63967/9212/11258/8655/6790/5889	17
Proliferating	GO:1905818	regulation of chromosome separation	10/192	66/18866	1.21283e-09	7.644e-08	6.45049e-08	11065/9232/1063/4085/891/51529/5885/991/10460/9212	10
Proliferating	GO:0031497	chromatin assembly	15/192	195/18866	1.49694e-09	9.19275e-08	7.75743e-08	3148/8364/387103/201254/79019/79682/1786/10541/55723/5931/3070/3014/4678/55839/64105	15
Proliferating	GO:0043044	ATP-dependent chromatin remodeling	11/192	90/18866	1.88124e-09	1.12639e-07	9.50519e-08	8364/387103/5757/201254/79019/79682/5931/81611/4678/55839/64105	11
Proliferating	GO:0033047	regulation of mitotic sister chromatid segregation	10/192	72/18866	2.92392e-09	1.67033e-07	1.40953e-07	11065/9232/1063/4085/891/51529/5885/991/10460/9212	10
Proliferating	GO:0006334	nucleosome assembly	13/192	145/18866	2.98985e-09	1.67033e-07	1.40953e-07	3148/8364/387103/201254/79019/79682/10541/55723/5931/3014/4678/55839/64105	13
Proliferating	GO:0044839	cell cycle G2/M phase transition	17/192	273/18866	2.99893e-09	1.67033e-07	1.40953e-07	1063/983/203068/891/10383/808/22974/9133/4751/9088/5885/63967/9212/11258/8655/6790/5889	17
Proliferating	GO:0140013	meiotic nuclear division	14/192	177/18866	3.74117e-09	2.03639e-07	1.71843e-07	9232/7153/1164/201254/10051/83540/259266/5885/7314/991/151648/6790/5889/10592	14
Proliferating	GO:0007091	metaphase/anaphase transition of mitotic cell cycle	9/192	58/18866	6.72321e-09	3.57824e-07	3.01955e-07	11065/1063/4085/891/51529/5885/991/10460/9212	9
Proliferating	GO:0006333	chromatin assembly or disassembly	15/192	220/18866	7.81104e-09	4.06683e-07	3.43185e-07	3148/8364/387103/201254/79019/79682/1786/10541/55723/5931/3070/3014/4678/55839/64105	15
Proliferating	GO:0044784	metaphase/anaphase transition of cell cycle	9/192	60/18866	9.17142e-09	4.67352e-07	3.94381e-07	11065/1063/4085/891/51529/5885/991/10460/9212	9
Proliferating	GO:1903046	meiotic cell cycle process	14/192	193/18866	1.14046e-08	5.69042e-07	4.80194e-07	9232/7153/1164/201254/10051/83540/259266/5885/7314/991/151648/6790/5889/10592	14
Proliferating	GO:0010389	regulation of G2/M transition of mitotic cell cycle	14/192	200/18866	1.79587e-08	8.77777e-07	7.40724e-07	1063/983/203068/891/10383/22974/4751/5885/63967/9212/11258/8655/6790/5889	14
Proliferating	GO:0090307	mitotic spindle assembly	9/192	65/18866	1.8983e-08	9.09284e-07	7.67311e-07	332/9055/4605/22974/4751/991/9212/440145/8243	9
Proliferating	GO:1902749	regulation of cell cycle G2/M phase transition	14/192	217/18866	5.02409e-08	2.35935e-06	1.99097e-06	1063/983/203068/891/10383/22974/4751/5885/63967/9212/11258/8655/6790/5889	14
Proliferating	GO:0042775	mitochondrial ATP synthesis coupled electron transport	10/192	97/18866	5.50435e-08	2.53518e-06	2.13934e-06	983/891/1351/1345/27089/4707/4726/4716/4708/4695	10
Proliferating	GO:0042773	ATP synthesis coupled electron transport	10/192	98/18866	6.0762e-08	2.74575e-06	2.31704e-06	983/891/1351/1345/27089/4707/4726/4716/4708/4695	10
Proliferating	GO:0006310	DNA recombination	16/192	299/18866	7.4318e-08	3.29614e-06	2.78149e-06	3148/7153/3146/64710/201254/3838/6119/51659/10635/4176/3149/5885/4172/3014/2237/5889	16
Proliferating	GO:0030071	regulation of mitotic metaphase/anaphase transition	8/192	56/18866	9.30183e-08	4.05052e-06	3.41809e-06	11065/1063/4085/891/51529/5885/991/9212	8
Proliferating	GO:0071897	DNA biosynthetic process	13/192	196/18866	1.10941e-07	4.74471e-06	4.00389e-06	9768/1063/7083/5111/7298/6119/5478/3181/4751/7314/9212/5245/5982	13
Proliferating	GO:2000816	negative regulation of mitotic sister chromatid separation	7/192	39/18866	1.18342e-07	4.97246e-06	4.19607e-06	9232/1063/4085/891/5885/991/9212	7
Proliferating	GO:1902099	regulation of metaphase/anaphase transition of cell cycle	8/192	58/18866	1.23357e-07	5.09379e-06	4.29846e-06	11065/1063/4085/891/51529/5885/991/9212	8
Proliferating	GO:1905819	negative regulation of chromosome separation	7/192	40/18866	1.42218e-07	5.77308e-06	4.87169e-06	9232/1063/4085/891/5885/991/9212	7
Proliferating	GO:0033044	regulation of chromosome organization	17/192	356/18866	1.47896e-07	5.9035e-06	4.98174e-06	11065/9232/1063/7153/4288/4085/891/1786/51529/3181/4751/29028/5885/991/10460/9212/2237	17
Proliferating	GO:1901990	regulation of mitotic cell cycle phase transition	19/192	448/18866	1.69532e-07	6.65623e-06	5.61695e-06	11065/1063/5111/983/203068/4085/891/10383/22974/51529/4751/5885/991/63967/9212/11258/8655/6790/5889	19
Proliferating	GO:0033048	negative regulation of mitotic sister chromatid segregation	7/192	42/18866	2.02291e-07	7.8143e-06	6.5942e-06	9232/1063/4085/891/5885/991/9212	7
Proliferating	GO:0015949	nucleobase-containing small molecule interconversion	6/192	27/18866	2.54567e-07	9.6776e-06	8.16657e-06	7298/1854/1841/6241/4833/6240	6
Proliferating	GO:0033046	negative regulation of sister chromatid segregation	7/192	44/18866	2.82443e-07	1.05695e-05	8.91925e-06	9232/1063/4085/891/5885/991/9212	7
Proliferating	GO:0022904	respiratory electron transport chain	10/192	116/18866	3.02121e-07	1.09633e-05	9.25155e-06	983/891/1351/1345/27089/4707/4726/4716/4708/4695	10
Proliferating	GO:0032392	DNA geometric change	10/192	116/18866	3.02121e-07	1.09633e-05	9.25155e-06	3148/7153/3146/51659/3181/4176/3149/7314/4172/5982	10
Proliferating	GO:0051985	negative regulation of chromosome segregation	7/192	45/18866	3.31611e-07	1.18539e-05	1.0003e-05	9232/1063/4085/891/5885/991/9212	7
Proliferating	GO:0009263	deoxyribonucleotide biosynthetic process	5/192	16/18866	4.13262e-07	1.45553e-05	1.22827e-05	7298/1854/1841/6241/6240	5
Proliferating	GO:0045132	meiotic chromosome segregation	9/192	93/18866	4.47127e-07	1.54564e-05	1.30431e-05	9232/7153/201254/10051/83540/5885/151648/5889/10592	9
Proliferating	GO:0030261	chromosome condensation	7/192	47/18866	4.51752e-07	1.54564e-05	1.30431e-05	51203/983/7153/10051/891/8815/10592	7
Proliferating	GO:0051382	kinetochore assembly	5/192	17/18866	5.80628e-07	1.95113e-05	1.64649e-05	1063/387103/201254/55839/64105	5
Proliferating	GO:1901987	regulation of cell cycle phase transition	19/192	486/18866	5.86562e-07	1.95113e-05	1.64649e-05	11065/1063/5111/983/203068/4085/891/10383/22974/51529/4751/5885/991/63967/9212/11258/8655/6790/5889	19
Proliferating	GO:0046034	ATP metabolic process	15/192	311/18866	7.25306e-07	2.3796e-05	2.00806e-05	983/891/1351/1345/84300/27089/93974/4707/516/521/4726/4716/4708/514/4695	15
Proliferating	GO:0045839	negative regulation of mitotic nuclear division	7/192	52/18866	9.20598e-07	2.9795e-05	2.51429e-05	9232/1063/4085/891/5885/991/9212	7
Proliferating	GO:0007093	mitotic cell cycle checkpoint	11/192	166/18866	1.08946e-06	3.47902e-05	2.93581e-05	1063/5111/11130/983/7153/4085/891/991/63967/9212/6790	11
Proliferating	GO:0045931	positive regulation of mitotic cell cycle	11/192	168/18866	1.2262e-06	3.86414e-05	3.2608e-05	11065/51203/983/4085/891/5902/51529/9585/9212/6790/5889	11
Proliferating	GO:0009262	deoxyribonucleotide metabolic process	6/192	35/18866	1.30455e-06	4.05766e-05	3.42411e-05	7298/1854/1841/6241/4521/6240	6
Proliferating	GO:0000724	double-strand break repair via homologous recombination	10/192	138/18866	1.50934e-06	4.63444e-05	3.91084e-05	64710/6119/51659/10635/4176/5885/4172/3014/2237/5889	10
Proliferating	GO:0045841	negative regulation of mitotic metaphase/anaphase transition	6/192	36/18866	1.55228e-06	4.70597e-05	3.97119e-05	1063/4085/891/5885/991/9212	6
Proliferating	GO:0000725	recombinational repair	10/192	140/18866	1.72097e-06	5.15215e-05	4.34771e-05	64710/6119/51659/10635/4176/5885/4172/3014/2237/5889	10
Proliferating	GO:1902100	negative regulation of metaphase/anaphase transition of cell cycle	6/192	37/18866	1.83712e-06	5.43199e-05	4.58386e-05	1063/4085/891/5885/991/9212	6
Proliferating	GO:0051784	negative regulation of nuclear division	7/192	60/18866	2.48127e-06	7.24711e-05	6.11557e-05	9232/1063/4085/891/5885/991/9212	7
Proliferating	GO:0000075	cell cycle checkpoint	12/192	219/18866	2.61414e-06	7.5432e-05	6.36543e-05	1063/5111/11130/983/7153/4085/891/991/63967/9212/3014/6790	12
Proliferating	GO:0090068	positive regulation of cell cycle process	14/192	302/18866	2.7342e-06	7.79572e-05	6.57853e-05	11065/5111/51203/983/4085/891/5902/51529/5885/9585/9212/2237/6790/5889	14
Proliferating	GO:2001251	negative regulation of chromosome organization	10/192	148/18866	2.84786e-06	8.02427e-05	6.77138e-05	9232/1063/7153/4085/891/1786/29028/5885/991/9212	10
Proliferating	GO:0022900	electron transport chain	11/192	184/18866	2.9842e-06	8.22282e-05	6.93893e-05	983/891/1351/1345/27089/4707/4726/4716/4708/26227/4695	11
Proliferating	GO:0006302	double-strand break repair	13/192	262/18866	2.98699e-06	8.22282e-05	6.93893e-05	8364/7913/64710/6119/51659/10635/4176/286257/5885/4172/3014/2237/5889	13
Proliferating	GO:0045787	positive regulation of cell cycle	16/192	396/18866	3.11927e-06	8.48939e-05	7.16388e-05	11065/1163/5111/51203/983/1164/4085/891/5902/51529/5885/9585/9212/2237/6790/5889	16
Proliferating	GO:0019042	viral latency	4/192	11/18866	3.24464e-06	8.73136e-05	7.36808e-05	64710/5478/8815/11168	4
Proliferating	GO:0007062	sister chromatid cohesion	7/192	63/18866	3.46432e-06	9.18427e-05	7.75027e-05	5885/991/151648/3835/2237/8243/5889	7
Proliferating	GO:0045333	cellular respiration	11/192	187/18866	3.48964e-06	9.18427e-05	7.75027e-05	983/891/1351/1345/27089/4707/4726/2647/4716/4708/4695	11
Proliferating	GO:0007127	meiosis I	9/192	119/18866	3.58314e-06	9.32785e-05	7.87143e-05	9232/7153/1164/201254/5885/7314/151648/6790/5889	9
Proliferating	GO:0010948	negative regulation of cell cycle process	15/192	359/18866	4.275e-06	0.000110093	9.29032e-05	9232/1063/5111/983/4085/891/6241/5931/4751/5885/991/63967/11335/9212/6790	15
Proliferating	GO:0061982	meiosis I cell cycle process	9/192	124/18866	5.03211e-06	0.000128212	0.000108193	9232/7153/1164/201254/5885/7314/151648/6790/5889	9
Proliferating	GO:0022616	DNA strand elongation	5/192	26/18866	5.72948e-06	0.000143168	0.000120814	5111/64710/51659/4176/4172	5
Proliferating	GO:0045814	negative regulation of gene expression, epigenetic	9/192	126/18866	5.73866e-06	0.000143168	0.000120814	8364/3015/94239/3146/1786/5931/29028/55766/3014	9
Proliferating	GO:0040029	regulation of gene expression, epigenetic	11/192	209/18866	1.00919e-05	0.000249176	0.00021027	8364/3015/94239/3146/7913/1786/5931/29028/55766/3014/2876	11
Proliferating	GO:0045930	negative regulation of mitotic cell cycle	14/192	341/18866	1.09821e-05	0.000268389	0.000226483	9232/1063/5111/11130/983/7153/4085/891/5885/991/63967/9212/6790/9368	14
Proliferating	GO:0097549	chromatin organization involved in negative regulation of transcription	9/192	143/18866	1.60156e-05	0.000387449	0.000326954	8364/3015/94239/3146/1786/29028/3070/55766/3014	9
Proliferating	GO:0009141	nucleoside triphosphate metabolic process	8/192	110/18866	1.68022e-05	0.000402413	0.000339582	7298/1854/1841/4521/516/4833/521/514	8
Proliferating	GO:0000387	spliceosomal snRNP assembly	6/192	54/18866	1.76805e-05	0.000419256	0.000353794	25804/6632/57819/6637/6628/6636	6
Proliferating	GO:0051984	positive regulation of chromosome segregation	5/192	33/18866	1.95112e-05	0.000457581	0.000386135	891/51529/5885/9212/2237	5
Proliferating	GO:0036297	interstrand cross-link repair	6/192	55/18866	1.96788e-05	0.000457581	0.000386135	29089/64710/201254/6119/10635/7314	6
Proliferating	GO:0006266	DNA ligation	4/192	17/18866	2.23063e-05	0.000498495	0.000420661	3148/7153/3146/286257	4
Proliferating	GO:0007094	mitotic spindle assembly checkpoint	5/192	34/18866	2.26872e-05	0.000498495	0.000420661	1063/4085/891/991/9212	5
Proliferating	GO:0008608	attachment of spindle microtubules to kinetochore	5/192	34/18866	2.26872e-05	0.000498495	0.000420661	891/4751/83540/151648/9212	5
Proliferating	GO:0031577	spindle checkpoint	5/192	34/18866	2.26872e-05	0.000498495	0.000420661	1063/4085/891/991/9212	5
Proliferating	GO:0071173	spindle assembly checkpoint	5/192	34/18866	2.26872e-05	0.000498495	0.000420661	1063/4085/891/991/9212	5
Proliferating	GO:0071174	mitotic spindle checkpoint	5/192	34/18866	2.26872e-05	0.000498495	0.000420661	1063/4085/891/991/9212	5
Proliferating	GO:0045840	positive regulation of mitotic nuclear division	6/192	57/18866	2.42214e-05	0.000527366	0.000445025	11065/51203/5902/51529/9212/6790	6
Proliferating	GO:0010639	negative regulation of organelle organization	15/192	416/18866	2.45108e-05	0.000528641	0.000446101	3925/9232/1063/7153/4085/891/1786/292/22974/4751/29028/5885/991/9212/2876	15
Proliferating	GO:0006261	DNA-dependent DNA replication	9/192	151/18866	2.47214e-05	0.000528641	0.000446101	5111/64710/201254/6119/51659/4176/4172/2237/5982	9
Proliferating	GO:0009200	deoxyribonucleoside triphosphate metabolic process	4/192	18/18866	2.84517e-05	0.000603025	0.00050887	7298/1854/1841/4521	4
Proliferating	GO:0034401	chromatin organization involved in regulation of transcription	9/192	156/18866	3.19846e-05	0.000671958	0.00056704	8364/3015/94239/3146/1786/29028/3070/55766/3014	9
Proliferating	GO:0033260	nuclear DNA replication	6/192	60/18866	3.2582e-05	0.000678556	0.000572608	5111/6119/4176/4172/2237/5982	6
Proliferating	GO:0006271	DNA strand elongation involved in DNA replication	4/192	19/18866	3.57526e-05	0.000738168	0.000622913	5111/51659/4176/4172	4
Proliferating	GO:0000082	G1/S transition of mitotic cell cycle	12/192	287/18866	3.96275e-05	0.000811179	0.000684524	5111/7298/983/1033/6119/891/6241/1719/4176/4172/4678/6790	12
Proliferating	GO:0000723	telomere maintenance	9/192	161/18866	4.09807e-05	0.000831769	0.0007019	8364/5111/6119/3181/4751/9212/2237/5982/5889	9
Proliferating	GO:0044786	cell cycle DNA replication	6/192	65/18866	5.15394e-05	0.00103728	0.000875326	5111/6119/4176/4172/2237/5982	6
Proliferating	GO:0042276	error-prone translesion synthesis	4/192	21/18866	5.43334e-05	0.0010844	0.000915088	5111/6119/7314/5982	4
Proliferating	GO:0072528	pyrimidine-containing compound biosynthetic process	5/192	41/18866	5.76753e-05	0.00114159	0.000963345	7083/7298/1854/1841/4833	5
Proliferating	GO:0019985	translesion synthesis	5/192	42/18866	6.49322e-05	0.00127469	0.00107567	9768/5111/6119/7314/5982	5
Proliferating	GO:0070987	error-free translesion synthesis	4/192	22/18866	6.58806e-05	0.0012828	0.00108251	5111/6119/7314/5982	4
Proliferating	GO:0032200	telomere organization	9/192	174/18866	7.49005e-05	0.00144667	0.00122079	8364/5111/6119/3181/4751/9212/2237/5982/5889	9
Proliferating	GO:0006297	nucleotide-excision repair, DNA gap filling	4/192	23/18866	7.91177e-05	0.00150386	0.00126906	5111/6119/7314/5982	4
Proliferating	GO:0009147	pyrimidine nucleoside triphosphate metabolic process	4/192	23/18866	7.91177e-05	0.00150386	0.00126906	7298/1854/1841/4833	4
Proliferating	GO:0044843	cell cycle G1/S phase transition	12/192	310/18866	8.30469e-05	0.00156612	0.00132159	5111/7298/983/1033/6119/891/6241/1719/4176/4172/4678/6790	12
Proliferating	GO:0051785	positive regulation of nuclear division	6/192	71/18866	8.49646e-05	0.00158977	0.00134155	11065/51203/5902/51529/9212/6790	6
Proliferating	GO:1904666	regulation of ubiquitin protein ligase activity	4/192	24/18866	9.41885e-05	0.00173858	0.00146712	11065/27338/4085/991	4
Proliferating	GO:0009411	response to UV	8/192	140/18866	9.44971e-05	0.00173858	0.00146712	9768/5111/55872/1396/3150/9212/2237/2876	8
Proliferating	GO:0072331	signal transduction by p53 class mediator	11/192	267/18866	9.50956e-05	0.00173858	0.00146712	5111/983/6119/891/22974/3094/5931/7314/9212/5982/6790	11
Proliferating	GO:1901293	nucleoside phosphate biosynthetic process	11/192	269/18866	0.000101594	0.00184332	0.00155551	7083/7298/1854/1841/6241/9524/516/4833/521/6240/514	11
Proliferating	GO:0008334	histone mRNA metabolic process	4/192	25/18866	0.00011124	0.00200298	0.00169024	6637/6628/6636/7884	4
Proliferating	GO:0034404	nucleobase-containing small molecule biosynthetic process	7/192	107/18866	0.000112066	0.00200298	0.00169024	7083/1854/1841/4521/3094/4833/2876	7
Proliferating	GO:0043161	proteasome-mediated ubiquitin-dependent protein catabolic process	14/192	424/18866	0.000117337	0.00208165	0.00175663	11065/9232/983/27338/4085/891/55872/51529/3429/7314/991/9212/6613/6790	14
Proliferating	GO:0007064	mitotic sister chromatid cohesion	4/192	26/18866	0.000130424	0.00229681	0.00193819	5885/991/151648/8243	4
Proliferating	GO:0010498	proteasomal protein catabolic process	15/192	483/18866	0.000131793	0.00230397	0.00194423	11065/9232/983/27338/4085/891/55872/51529/3429/7314/991/9212/6613/2876/6790	15
Proliferating	GO:0006342	chromatin silencing	6/192	77/18866	0.000133736	0.00232101	0.00195861	3015/94239/3146/29028/55766/3014	6
Proliferating	GO:0015980	energy derivation by oxidation of organic compounds	11/192	278/18866	0.000135745	0.00233892	0.00197373	983/891/1351/1345/27089/4707/4726/2647/4716/4708/4695	11
Proliferating	GO:0032201	telomere maintenance via semi-conservative replication	4/192	27/18866	0.000151894	0.00259847	0.00219275	5111/6119/2237/5982	4
Proliferating	GO:0006301	postreplication repair	5/192	52/18866	0.000182714	0.00310354	0.00261897	9768/5111/6119/7314/5982	5
Proliferating	GO:0009142	nucleoside triphosphate biosynthetic process	6/192	82/18866	0.00018939	0.0031943	0.00269555	7298/1841/516/4833/521/514	6
Proliferating	GO:0000731	DNA synthesis involved in DNA repair	5/192	53/18866	0.000200096	0.00335049	0.00282736	9768/5111/6119/7314/5982	5
Proliferating	GO:0070979	protein K11-linked ubiquitination	4/192	29/18866	0.000202321	0.00335049	0.00282736	11065/29089/27338/51529	4
Proliferating	GO:0009314	response to radiation	14/192	447/18866	0.000202848	0.00335049	0.00282736	9768/5111/64710/55872/1396/10635/3150/9212/6240/10974/3014/2237/8243/2876	14
Proliferating	GO:0000727	double-strand break repair via break-induced replication	3/192	12/18866	0.00021336	0.00338408	0.0028557	51659/4176/4172	3
Proliferating	GO:0007077	mitotic nuclear envelope disassembly	3/192	12/18866	0.00021336	0.00338408	0.0028557	983/891/9133	3
Proliferating	GO:0009162	deoxyribonucleoside monophosphate metabolic process	3/192	12/18866	0.00021336	0.00338408	0.0028557	7083/7298/1854	3
Proliferating	GO:0035404	histone-serine phosphorylation	3/192	12/18866	0.00021336	0.00338408	0.0028557	891/9212/6790	3
Proliferating	GO:0045144	meiotic sister chromatid segregation	3/192	12/18866	0.00021336	0.00338408	0.0028557	5885/151648/5889	3
Proliferating	GO:0051177	meiotic sister chromatid cohesion	3/192	12/18866	0.00021336	0.00338408	0.0028557	5885/151648/5889	3
Proliferating	GO:0072527	pyrimidine-containing compound metabolic process	6/192	85/18866	0.000230667	0.00363452	0.00306704	7083/7298/1854/1841/4833/6240	6
Proliferating	GO:0006120	mitochondrial electron transport, NADH to ubiquinone	5/192	55/18866	0.000238612	0.00373514	0.00315195	4707/4726/4716/4708/4695	5
Proliferating	GO:1901991	negative regulation of mitotic cell cycle phase transition	10/192	251/18866	0.000258966	0.00402431	0.00339597	1063/5111/983/4085/891/5885/991/63967/9212/6790	10
Proliferating	GO:0006221	pyrimidine nucleotide biosynthetic process	4/192	31/18866	0.000263807	0.00402431	0.00339597	7298/1854/1841/4833	4
Proliferating	GO:0007143	female meiotic nuclear division	4/192	31/18866	0.000263807	0.00402431	0.00339597	7153/7314/6790/5889	4
Proliferating	GO:0009394	2'-deoxyribonucleotide metabolic process	4/192	31/18866	0.000263807	0.00402431	0.00339597	7298/1854/1841/4521	4
Proliferating	GO:0009265	2'-deoxyribonucleotide biosynthetic process	3/192	13/18866	0.000275292	0.00412078	0.00347737	7298/1854/1841	3
Proliferating	GO:0046385	deoxyribose phosphate biosynthetic process	3/192	13/18866	0.000275292	0.00412078	0.00347737	7298/1854/1841	3
Proliferating	GO:0051988	regulation of attachment of spindle microtubules to kinetochore	3/192	13/18866	0.000275292	0.00412078	0.00347737	891/4751/9212	3
Proliferating	GO:0007098	centrosome cycle	7/192	125/18866	0.00029396	0.00437288	0.00369011	9768/983/5902/29901/4751/151648/6790	7
Proliferating	GO:0051169	nuclear transport	12/192	357/18866	0.000307436	0.00454512	0.00383546	983/3838/10541/6632/3181/3429/8815/6637/6628/6636/7884/11168	12
Proliferating	GO:0019079	viral genome replication	7/192	127/18866	0.000323847	0.00475836	0.00401541	7153/7913/64710/5478/3429/8815/5245	7
Proliferating	GO:0019692	deoxyribose phosphate metabolic process	4/192	33/18866	0.000337674	0.00490139	0.0041361	7298/1854/1841/4521	4
Proliferating	GO:0043928	exonucleolytic catabolism of deadenylated mRNA	4/192	33/18866	0.000337674	0.00490139	0.0041361	25804/27258/23658/57819	4
Proliferating	GO:0007100	mitotic centrosome separation	3/192	14/18866	0.000347751	0.00492818	0.00415871	5902/4751/6790	3
Proliferating	GO:0007135	meiosis II	3/192	14/18866	0.000347751	0.00492818	0.00415871	5885/151648/5889	3
Proliferating	GO:0061983	meiosis II cell cycle process	3/192	14/18866	0.000347751	0.00492818	0.00415871	5885/151648/5889	3
Proliferating	GO:1904668	positive regulation of ubiquitin protein ligase activity	3/192	14/18866	0.000347751	0.00492818	0.00415871	11065/27338/991	3
Proliferating	GO:0000910	cytokinesis	8/192	172/18866	0.000386925	0.0054406	0.00459112	3925/51203/9055/808/9585/9212/11258/6790	8
Proliferating	GO:0051310	metaphase plate congression	5/192	61/18866	0.000388452	0.0054406	0.00459112	1063/891/83540/9212/3835	5
Proliferating	GO:0009165	nucleotide biosynthetic process	10/192	266/18866	0.00041019	0.00571166	0.00481986	7298/1854/1841/6241/9524/516/4833/521/6240/514	10
Proliferating	GO:0097711	ciliary basal body-plasma membrane docking	6/192	95/18866	0.000421508	0.00578712	0.00488354	983/203068/10383/4751/11258/8655	6
Proliferating	GO:0000083	regulation of transcription involved in G1/S transition of mitotic cell cycle	4/192	35/18866	0.000425275	0.00578712	0.00488354	5111/7298/6241/1719	4
Proliferating	GO:0000291	nuclear-transcribed mRNA catabolic process, exonucleolytic	4/192	35/18866	0.000425275	0.00578712	0.00488354	25804/27258/23658/57819	4
Proliferating	GO:0006369	termination of RNA polymerase II transcription	4/192	35/18866	0.000425275	0.00578712	0.00488354	6637/6628/6636/7884	4
Proliferating	GO:0051299	centrosome separation	3/192	15/18866	0.000431439	0.00583783	0.00492633	5902/4751/6790	3
Proliferating	GO:1901988	negative regulation of cell cycle phase transition	10/192	270/18866	0.000461077	0.00620382	0.00523517	1063/5111/983/4085/891/5885/991/63967/9212/6790	10
Proliferating	GO:0031023	microtubule organizing center organization	7/192	136/18866	0.000489949	0.00655546	0.00553191	9768/983/5902/29901/4751/151648/6790	7
Proliferating	GO:0010257	NADH dehydrogenase complex assembly	5/192	65/18866	0.000521934	0.00683528	0.00576804	4707/4726/4716/4708/4695	5
Proliferating	GO:0032981	mitochondrial respiratory chain complex I assembly	5/192	65/18866	0.000521934	0.00683528	0.00576804	4707/4726/4716/4708/4695	5
Proliferating	GO:0007076	mitotic chromosome condensation	3/192	16/18866	0.000527034	0.00683528	0.00576804	51203/10051/10592	3
Proliferating	GO:0030397	membrane disassembly	3/192	16/18866	0.000527034	0.00683528	0.00576804	983/891/9133	3
Proliferating	GO:0051081	nuclear envelope disassembly	3/192	16/18866	0.000527034	0.00683528	0.00576804	983/891/9133	3
Proliferating	GO:0006296	nucleotide-excision repair, DNA incision, 5'-to lesion	4/192	37/18866	0.000527986	0.00683528	0.00576804	5111/6119/7314/5982	4
Proliferating	GO:0045069	regulation of viral genome replication	6/192	100/18866	0.000554422	0.00710075	0.00599207	7153/64710/5478/3429/8815/5245	6
Proliferating	GO:0061640	cytoskeleton-dependent cytokinesis	6/192	100/18866	0.000554422	0.00710075	0.00599207	3925/51203/9055/9585/9212/11258	6
Proliferating	GO:2001252	positive regulation of chromosome organization	8/192	182/18866	0.000563166	0.00717438	0.00605419	891/1786/51529/3181/4751/5885/9212/2237	8
Proliferating	GO:0042769	DNA damage response, detection of DNA damage	4/192	38/18866	0.000585443	0.00741871	0.00626038	5111/6119/7314/5982	4
Proliferating	GO:0000079	regulation of cyclin-dependent protein serine/threonine kinase activity	6/192	102/18866	0.000615881	0.00772269	0.0065169	1163/1033/1164/891/9133/9088	6
Proliferating	GO:0033108	mitochondrial respiratory chain complex assembly	6/192	102/18866	0.000615881	0.00772269	0.0065169	84300/4707/4726/4716/4708/4695	6
Proliferating	GO:0033683	nucleotide-excision repair, DNA incision	4/192	39/18866	0.000647203	0.00807318	0.00681266	5111/6119/7314/5982	4
Proliferating	GO:2000573	positive regulation of DNA biosynthetic process	5/192	69/18866	0.000687261	0.00852845	0.00719684	5111/3181/4751/9212/5982	5
Proliferating	GO:0071478	cellular response to radiation	8/192	188/18866	0.000696849	0.00860286	0.00725964	5111/64710/55872/1396/10635/9212/10974/3014	8
Proliferating	GO:0016572	histone phosphorylation	4/192	40/18866	0.000713441	0.00876252	0.00739437	983/891/9212/6790	4
Proliferating	GO:0070192	chromosome organization involved in meiotic cell cycle	5/192	70/18866	0.000734093	0.00897017	0.0075696	10051/5885/151648/5889/10592	5
Proliferating	GO:1904029	regulation of cyclin-dependent protein kinase activity	6/192	106/18866	0.000754562	0.00915104	0.00772223	1163/1033/1164/891/9133/9088	6
Proliferating	GO:0044827	modulation by host of viral genome replication	3/192	18/18866	0.000756537	0.00915104	0.00772223	64710/3429/5245	3
Proliferating	GO:0019058	viral life cycle	11/192	341/18866	0.000767322	0.00923486	0.00779296	983/7153/7913/64710/10572/3838/5478/3429/8815/7314/5245	11
Proliferating	GO:0032508	DNA duplex unwinding	6/192	108/18866	0.000832372	0.00991807	0.0083695	7153/51659/4176/7314/4172/5982	6
Proliferating	GO:0044774	mitotic DNA integrity checkpoint	6/192	108/18866	0.000832372	0.00991807	0.0083695	5111/983/7153/891/63967/6790	6
Proliferating	GO:0006283	transcription-coupled nucleotide-excision repair	5/192	73/18866	0.000888949	0.0104685	0.00883402	5111/6119/3150/7314/5982	5
Proliferating	GO:0009148	pyrimidine nucleoside triphosphate biosynthetic process	3/192	19/18866	0.000891684	0.0104685	0.00883402	7298/1841/4833	3
Proliferating	GO:0009219	pyrimidine deoxyribonucleotide metabolic process	3/192	19/18866	0.000891684	0.0104685	0.00883402	7298/1854/1841	3
Proliferating	GO:1903900	regulation of viral life cycle	7/192	157/18866	0.00114416	0.0133671	0.01128	7153/64710/3838/5478/3429/8815/5245	7
Proliferating	GO:0006220	pyrimidine nucleotide metabolic process	4/192	46/18866	0.00121485	0.0141241	0.0119188	7298/1854/1841/4833	4
Proliferating	GO:0050000	chromosome localization	5/192	79/18866	0.00127	0.0146233	0.0123401	1063/891/83540/9212/3835	5
Proliferating	GO:0051303	establishment of chromosome localization	5/192	79/18866	0.00127	0.0146233	0.0123401	1063/891/83540/9212/3835	5
Proliferating	GO:0007080	mitotic metaphase plate congression	4/192	47/18866	0.00131741	0.0150822	0.0127273	891/83540/9212/3835	4
Proliferating	GO:0031570	DNA integrity checkpoint	7/192	161/18866	0.00132351	0.0150822	0.0127273	5111/983/7153/891/63967/3014/6790	7
Proliferating	GO:0051052	regulation of DNA metabolic process	11/192	365/18866	0.00132875	0.0150822	0.0127273	5111/3146/7913/64710/3838/3181/4751/10635/9212/3014/5982	11
Proliferating	GO:0032069	regulation of nuclease activity	3/192	22/18866	0.00138567	0.0156541	0.0132099	3148/5111/3146	3
Proliferating	GO:0042776	mitochondrial ATP synthesis coupled proton transport	3/192	24/18866	0.00179414	0.0201736	0.0170238	516/521/514	3
Proliferating	GO:0006998	nuclear envelope organization	4/192	52/18866	0.00192218	0.0215123	0.0181534	983/891/9133/8815	4
Proliferating	GO:0009144	purine nucleoside triphosphate metabolic process	5/192	87/18866	0.00195055	0.0217283	0.0183357	4521/516/4833/521/514	5
Proliferating	GO:0051438	regulation of ubiquitin-protein transferase activity	4/192	54/18866	0.00221029	0.0245076	0.020681	11065/27338/4085/991	4
Proliferating	GO:0000377	RNA splicing, via transesterification reactions with bulged adenosine as nucleophile	11/192	390/18866	0.0022355	0.0245598	0.0207251	25804/27258/79622/23658/6632/3181/57819/6637/6628/6636/11168	11
Proliferating	GO:0000398	mRNA splicing, via spliceosome	11/192	390/18866	0.0022355	0.0245598	0.0207251	25804/27258/79622/23658/6632/3181/57819/6637/6628/6636/11168	11
Proliferating	GO:0032465	regulation of cytokinesis	5/192	90/18866	0.00226401	0.0247594	0.0208935	9055/808/9585/9212/6790	5
Proliferating	GO:0007131	reciprocal meiotic recombination	4/192	55/18866	0.00236493	0.025704	0.0216907	7153/201254/5885/5889	4
Proliferating	GO:0000375	RNA splicing, via transesterification reactions	11/192	393/18866	0.00237186	0.025704	0.0216907	25804/27258/79622/23658/6632/3181/57819/6637/6628/6636/11168	11
Proliferating	GO:1901796	regulation of signal transduction by p53 class mediator	7/192	180/18866	0.00249548	0.0267502	0.0225735	6119/22974/5931/7314/9212/5982/6790	7
Proliferating	GO:0006977	DNA damage response, signal transduction by p53 class mediator resulting in cell cycle arrest	4/192	56/18866	0.00252685	0.0267502	0.0225735	5111/983/891/6790	4
Proliferating	GO:0035825	homologous recombination	4/192	56/18866	0.00252685	0.0267502	0.0225735	7153/201254/5885/5889	4
Proliferating	GO:0010971	positive regulation of G2/M transition of mitotic cell cycle	3/192	27/18866	0.00253541	0.0267502	0.0225735	983/891/5889	3
Proliferating	GO:0015985	energy coupled proton transport, down electrochemical gradient	3/192	27/18866	0.00253541	0.0267502	0.0225735	516/521/514	3
Proliferating	GO:0015986	ATP synthesis coupled proton transport	3/192	27/18866	0.00253541	0.0267502	0.0225735	516/521/514	3
Proliferating	GO:0072431	signal transduction involved in mitotic G1 DNA damage checkpoint	4/192	57/18866	0.00269624	0.0281987	0.0237958	5111/983/891/6790	4
Proliferating	GO:1902400	intracellular signal transduction involved in G1 DNA damage checkpoint	4/192	57/18866	0.00269624	0.0281987	0.0237958	5111/983/891/6790	4
Proliferating	GO:1901992	positive regulation of mitotic cell cycle phase transition	5/192	94/18866	0.00273704	0.028501	0.0240509	11065/983/891/51529/5889	5
Proliferating	GO:0006760	folic acid-containing compound metabolic process	3/192	28/18866	0.00281856	0.0292227	0.02466	7298/1719/8836	3
Proliferating	GO:0010972	negative regulation of G2/M transition of mitotic cell cycle	5/192	96/18866	0.00299864	0.0309558	0.0261225	983/5885/63967/9212/6790	5
Proliferating	GO:0072413	signal transduction involved in mitotic cell cycle checkpoint	4/192	59/18866	0.00305804	0.031166	0.0262998	5111/983/891/6790	4
Proliferating	GO:1902402	signal transduction involved in mitotic DNA damage checkpoint	4/192	59/18866	0.00305804	0.031166	0.0262998	5111/983/891/6790	4
Proliferating	GO:1902403	signal transduction involved in mitotic DNA integrity checkpoint	4/192	59/18866	0.00305804	0.031166	0.0262998	5111/983/891/6790	4
Proliferating	GO:0008584	male gonad development	6/192	141/18866	0.00323715	0.0328516	0.0277223	3148/4521/259266/7314/6240/4678	6
Proliferating	GO:0007006	mitochondrial membrane organization	6/192	142/18866	0.00335199	0.0335901	0.0283454	808/292/93974/516/521/514	6
Proliferating	GO:0007292	female gamete generation	6/192	142/18866	0.00335199	0.0335901	0.0283454	7153/891/259266/7314/6790/5889	6
Proliferating	GO:0046546	development of primary male sexual characteristics	6/192	142/18866	0.00335199	0.0335901	0.0283454	3148/4521/259266/7314/6240/4678	6
Proliferating	GO:0070507	regulation of microtubule cytoskeleton organization	7/192	190/18866	0.00336954	0.0336252	0.028375	3925/348235/5902/22974/4751/10460/6790	7
Proliferating	GO:0044788	modulation by host of viral process	3/192	30/18866	0.00344141	0.03388	0.0285901	64710/3429/5245	3
Proliferating	GO:0051642	centrosome localization	3/192	30/18866	0.00344141	0.03388	0.0285901	4085/259266/6790	3
Proliferating	GO:1902751	positive regulation of cell cycle G2/M phase transition	3/192	30/18866	0.00344141	0.03388	0.0285901	983/891/5889	3
Proliferating	GO:1903902	positive regulation of viral life cycle	4/192	61/18866	0.00345166	0.03388	0.0285901	7153/64710/3838/5478	4
Proliferating	GO:0006913	nucleocytoplasmic transport	10/192	354/18866	0.00347141	0.0339348	0.0286363	983/3838/10541/6632/3181/3429/6637/6628/6636/7884	10
Proliferating	GO:0044773	mitotic DNA damage checkpoint	5/192	101/18866	0.00373104	0.0363246	0.030653	5111/983/891/63967/6790	5
Proliferating	GO:0045737	positive regulation of cyclin-dependent protein serine/threonine kinase activity	3/192	31/18866	0.00378187	0.0365225	0.03082	1163/1164/891	3
Proliferating	GO:0061842	microtubule organizing center localization	3/192	31/18866	0.00378187	0.0365225	0.03082	4085/259266/6790	3
Proliferating	GO:0031571	mitotic G1 DNA damage checkpoint	4/192	63/18866	0.00387838	0.0373041	0.0314796	5111/983/891/6790	4
Proliferating	GO:0044783	G1 DNA damage checkpoint	4/192	64/18866	0.00410456	0.0387518	0.0327012	5111/983/891/6790	4
Proliferating	GO:0044819	mitotic G1/S transition checkpoint	4/192	64/18866	0.00410456	0.0387518	0.0327012	5111/983/891/6790	4
Proliferating	GO:0046686	response to cadmium ion	4/192	64/18866	0.00410456	0.0387518	0.0327012	5111/983/1841/4521	4
Proliferating	GO:0002082	regulation of oxidative phosphorylation	3/192	32/18866	0.00414216	0.0387518	0.0327012	983/891/84300	3
Proliferating	GO:0006335	DNA replication-dependent nucleosome assembly	3/192	32/18866	0.00414216	0.0387518	0.0327012	8364/55723/4678	3
Proliferating	GO:0034723	DNA replication-dependent nucleosome organization	3/192	32/18866	0.00414216	0.0387518	0.0327012	8364/55723/4678	3
Proliferating	GO:0097421	liver regeneration	3/192	32/18866	0.00414216	0.0387518	0.0327012	5111/7298/6790	3
Proliferating	GO:0009206	purine ribonucleoside triphosphate biosynthetic process	4/192	65/18866	0.00433948	0.0400146	0.0337669	516/4833/521/514	4
Proliferating	GO:0010038	response to metal ion	10/192	366/18866	0.00438497	0.0400146	0.0337669	5111/7031/983/1841/891/4521/808/1396/8836/27101	10
Proliferating	GO:0010992	ubiquitin recycling	2/192	10/18866	0.00439409	0.0400146	0.0337669	11065/27338	2
Proliferating	GO:0032070	regulation of deoxyribonuclease activity	2/192	10/18866	0.00439409	0.0400146	0.0337669	5111/3146	2
Proliferating	GO:0045876	positive regulation of sister chromatid cohesion	2/192	10/18866	0.00439409	0.0400146	0.0337669	5885/2237	2
Proliferating	GO:0051231	spindle elongation	2/192	10/18866	0.00439409	0.0400146	0.0337669	9055/9212	2
Proliferating	GO:1903862	positive regulation of oxidative phosphorylation	2/192	10/18866	0.00439409	0.0400146	0.0337669	983/891	2
Proliferating	GO:0051054	positive regulation of DNA metabolic process	7/192	200/18866	0.00445995	0.0404606	0.0341432	5111/3146/3181/4751/9212/3014/5982	7
Proliferating	GO:0000077	DNA damage checkpoint	6/192	151/18866	0.00452671	0.0409112	0.0345235	5111/983/891/63967/3014/6790	6
Proliferating	GO:0031099	regeneration	7/192	201/18866	0.0045821	0.0411125	0.0346933	5111/7298/983/891/1719/2876/6790	7
Proliferating	GO:0009145	purine nucleoside triphosphate biosynthetic process	4/192	66/18866	0.00458331	0.0411125	0.0346933	516/4833/521/514	4
Proliferating	GO:0009166	nucleotide catabolic process	4/192	67/18866	0.0048362	0.043219	0.0364709	1854/4521/3094/2876	4
Proliferating	GO:0042558	pteridine-containing compound metabolic process	3/192	34/18866	0.00492353	0.0438359	0.0369915	7298/1719/8836	3
Proliferating	GO:1902750	negative regulation of cell cycle G2/M phase transition	5/192	108/18866	0.00496056	0.044002	0.0371317	983/5885/63967/9212/6790	5
Proliferating	GO:2000278	regulation of DNA biosynthetic process	5/192	109/18866	0.00515706	0.0455762	0.0384601	5111/3181/4751/9212/5982	5
Proliferating	GO:1903362	regulation of cellular protein catabolic process	8/192	260/18866	0.00525452	0.0460029	0.0388202	55872/84300/93974/7314/991/6613/2876/6790	8
Proliferating	GO:0030262	apoptotic nuclear changes	3/192	35/18866	0.00534525	0.0460029	0.0388202	3148/7153/3146	3
Proliferating	GO:0031297	replication fork processing	3/192	35/18866	0.00534525	0.0460029	0.0388202	5111/64710/201254	3
Proliferating	GO:0042407	cristae formation	3/192	35/18866	0.00534525	0.0460029	0.0388202	516/521/514	3
Proliferating	GO:0051443	positive regulation of ubiquitin-protein transferase activity	3/192	35/18866	0.00534525	0.0460029	0.0388202	11065/27338/991	3
Proliferating	GO:1904031	positive regulation of cyclin-dependent protein kinase activity	3/192	35/18866	0.00534525	0.0460029	0.0388202	1163/1164/891	3
Proliferating	GO:0006289	nucleotide-excision repair	5/192	110/18866	0.005359	0.0460029	0.0388202	5111/6119/3150/7314/5982	5
Proliferating	GO:1901989	positive regulation of cell cycle phase transition	5/192	110/18866	0.005359	0.0460029	0.0388202	11065/983/891/51529/5889	5
Proliferating	GO:0006275	regulation of DNA replication	5/192	112/18866	0.00577956	0.0492924	0.041596	5111/983/64710/27101/5982	5
Proliferating	GO:0051973	positive regulation of telomerase activity	3/192	36/18866	0.00578803	0.0492924	0.041596	3181/4751/9212	3
Proliferating	GO:1902600	proton transmembrane transport	6/192	159/18866	0.00580394	0.0492924	0.041596	1351/1345/516/521/514/9368	6
Dysfunctional	GO:0009636	response to toxic substance	8/49	250/18866	2.39817e-07	0.000316477	0.000249509	10202/1728/5174/7001/55829/4257/1471/9588	8
Dysfunctional	GO:0045454	cell redox homeostasis	5/49	59/18866	4.31756e-07	0.000316477	0.000249509	1728/7001/55829/1535/9588	5
Dysfunctional	GO:0034599	cellular response to oxidative stress	8/49	310/18866	1.21936e-06	0.000543525	0.000428514	10202/1728/7001/55829/4257/1535/1471/9588	8
Dysfunctional	GO:0098754	detoxification	6/49	138/18866	1.48302e-06	0.000543525	0.000428514	1728/5174/7001/55829/4257/9588	6
Dysfunctional	GO:0006979	response to oxidative stress	9/49	458/18866	2.34902e-06	0.000688733	0.000542995	347/10202/1728/7001/55829/4257/1535/1471/9588	9
Dysfunctional	GO:0062197	cellular response to chemical stress	8/49	360/18866	3.70581e-06	0.000905452	0.000713855	10202/1728/7001/55829/4257/1535/1471/9588	8
Dysfunctional	GO:0098869	cellular oxidant detoxification	5/49	103/18866	6.93064e-06	0.00145147	0.00114434	1728/7001/55829/4257/9588	5
Dysfunctional	GO:1990748	cellular detoxification	5/49	114/18866	1.13766e-05	0.00208476	0.00164362	1728/7001/55829/4257/9588	5
Dysfunctional	GO:0007566	embryo implantation	4/49	58/18866	1.53672e-05	0.00231863	0.001828	6781/81671/1471/7076	4
Dysfunctional	GO:0097237	cellular response to toxic substance	5/49	122/18866	1.58161e-05	0.00231863	0.001828	1728/7001/55829/4257/9588	5
Dysfunctional	GO:0072593	reactive oxygen species metabolic process	6/49	288/18866	9.67806e-05	0.0128982	0.0101689	1728/7001/55829/1535/2537/9588	6
Dysfunctional	GO:0002474	antigen processing and presentation of peptide antigen via MHC class I	4/49	99/18866	0.000126102	0.0154055	0.0121456	5705/563/5688/1535	4
Dysfunctional	GO:0044106	cellular amine metabolic process	4/49	131/18866	0.000369312	0.0416471	0.0328344	1728/5705/7200/5688	4
Dysfunctional	GO:0042743	hydrogen peroxide metabolic process	3/49	57/18866	0.000436515	0.0457093	0.0360371	7001/1535/9588	3
Dysfunctional	GO:0009308	amine metabolic process	4/49	140/18866	0.000474999	0.0464232	0.0365999	1728/5705/7200/5688	4
Dysfunctional	GO:0010951	negative regulation of endopeptidase activity	5/49	258/18866	0.000536855	0.0491893	0.0387807	7980/27018/2537/1471/7076	5
