# Supplementary material for: Migratory Tumor Cells Cooperate with Cancer Associated Fibroblasts in Hormone Receptor-Positive and HER2-Negative Breast Cancer
Source: Int J Mol Sci. 2024 May 28;25(11):5876. doi: 10.3390/ijms25115876 (PMC11172245; doi:10.3390/ijms25115876)
Supplement: Supplementary file 1 [file ijms-25-05876-s001.zip › ijms-2948981-supplementary(3)/supplementary_table10.xlsx]

## Sheet: Table S10
Table S10. M1 and M2 signatures for calculation scores in macrophage cells from 10X scRNA-seq
M1 like genes	M2 like genes
CCR7	P2RY13
IL2RA	LPAR6
IL15RA	TGFBR2
IL7R	HRH1
CXCL11	TLR5
CCL19	CD302
CXCL10	MSR1
CXCL9	CXCR4
TNF	CLEC7A
CCL5	P2RY14
CCL15	CD209
IL12B	CLEC4F
IL15	MS4A6A
TNFSF10	CD36
IL6	MS4A4A
CCL20	MRC1
NAMPT	IGF1
TYMP	CCL23
BCL2A1	CCL18
FAS	CCL13
BIRC3	SLCO2B1
GADD45G	SLC4A7
XAF1	SLC38A6
SLC7A5	CTSC
SLCO5A1	HEXB
SLC2A6	LIPA
SLC31A2	ADK
IDO1	HNMT
PLA1A	TPST2
OASL	CERK
CHI3L2	HS3ST2
HSD11B1	LTA4H
AK3	CA2
SPHK1	ALOX15
PFKFB3	HS3ST1
PSME2	TGFBI
PFKP	SEPP1
PSMB9	CHN2
PSMA2	FN1
OAS2	FGL2
PTX3	GAS7
VCAN	EGR2
APOL3	MAF
IGFBP4
APOL1
PDGFA
EDN1
APOL2
INHBA
APOL6
HESX1
IRF1
ATF3
IRF7
